# Supplementary material for: Root-Zone Restriction Regulates Soil Factors and Bacterial Community Assembly of Grapevine
Source: Int J Mol Sci. 2022 Dec 9;23(24):15628. doi: 10.3390/ijms232415628 (PMC9778885; doi:10.3390/ijms232415628)
Supplement: Supplementary file 1 [file ijms-23-15628-s001.zip]

Archive with 21 entries (21 files):
- Fig. S1.png
- Fig. S10.png
- Fig. S11.png
- Fig. S12.png
- Fig. S13.png
- Fig. S14.png
- Fig. S2.JPG
- Fig. S3.png
- Fig. S4.png
- Fig. S5.png
- Fig. S6.png
- Fig. S7.jpg
- Fig. S8.png
- Fig. S9.png
- Figure Captions.pdf
- Table S1.xlsx
- Table S2.xlsx
- Table S3.xlsx
- Table S4.xlsx
- Text S1.pdf
- Text S2.pdf
