# Supplementary material for: Root-Zone Restriction Regulates Soil Factors and Bacterial Community Assembly of Grapevine
Source: Int J Mol Sci. 2022 Dec 9;23(24):15628. doi: 10.3390/ijms232415628 (PMC9778885; doi:10.3390/ijms232415628)
Supplement: Supplementary file 1 [file ijms-23-15628-s001.zip › Table S1.xlsx]

## Sheet: Table
SampleID	Input	Filtered	Denoised	Merged	Non-chimeric	Non-singleton
FB_S_C1	97786	84270	79346	69967	52863	49302
FB_S_C2	83238	72063	69104	64549	56746	55850
FB_S_C3	103805	91282	87752	81631	53530	51337
FB_S_T1	109265	95014	90073	79045	63482	61017
FB_S_T2	96816	83476	78834	69428	53823	51331
FB_S_T3	94266	81263	76862	68105	54303	52078
FB_WR_C1	98323	84998	84089	82407	79803	79678
FB_WR_C2	99032	84811	83917	82117	79177	79039
FB_WR_C3	113807	97126	96151	94001	91155	90958
FB_WR_T1	81332	70703	69748	68304	66628	66487
FB_WR_T2	97996	85348	84429	83344	82648	82565
FB_WR_T3	92072	80415	79358	77562	73491	73316
FB_L_C1	94401	82589	77467	68060	62782	60393
FB_L_C2	75942	67720	65037	61395	59514	58717
FB_L_C3	110777	98040	94530	88119	83542	82088
FB_L_T1	86591	75492	72689	69374	68146	67515
FB_L_T2	85876	76267	74611	72341	71422	71081
FB_L_T3	89762	79140	77644	75449	74366	73988
FB_B_C1	88168	77909	74304	69033	66359	65278
FB_B_C2	110804	99207	97668	96288	95797	95673
FB_B_C3	88883	77921	76280	71443	63838	63232
FB_B_T1	105515	92390	91894	91194	90489	90435
FB_B_T2	99844	90506	89555	88699	88469	88424
FB_B_T3	106062	94632	94202	93773	93491	93466
V_S_C1	89710	80944	75118	57613	46118	42970
V_S_C2	93332	81685	76006	61009	51255	48653
V_S_C3	92491	80698	75396	62089	53043	50818
V_S_T1	123751	110256	106008	100714	82305	80879
V_S_T2	91531	80895	78104	73776	53896	52470
V_S_T3	86514	77213	74658	70475	51327	49912
V_WR_C1	79913	71546	69652	67484	66845	66606
V_WR_C2	86449	74098	71622	68622	67222	66874
V_WR_C3	91942	80184	79273	78333	76956	76901
V_WR_T1	87862	76633	75895	74790	74207	74136
V_WR_T2	92227	80953	80101	78852	77695	77612
V_WR_T3	76336	65182	64437	63448	62592	62509
V_L_C1	69303	59363	58700	57631	56326	56239
V_L_C2	73162	58184	55146	50556	48727	47793
V_L_C3	83609	72782	70881	67889	66476	65950
V_L_T1	79004	69114	67220	65178	64322	64026
V_L_T2	96016	83378	78949	70479	65778	63880
V_L_T3	84343	74901	72996	70541	69437	69095
V_B_C1	80793	72090	70916	69827	69362	69205
V_B_C2	91848	78969	74376	63956	57331	54704
V_B_C3	79426	68482	67345	63458	58050	57724
V_B_T1	79119	69162	67968	64905	58840	58466
V_B_T2	98743	88456	85857	81715	77430	76907
V_B_T3	80397	71437	70449	66914	61066	60788
M_S_C1	120069	105638	100788	93327	60945	57505
M_S_C2	114213	100945	96159	89155	61370	58168
M_S_C3	93919	82267	78725	72802	48736	45901
M_S_T1	136908	121965	116122	106595	78603	74729
M_S_T2	91487	78405	74614	67807	47238	44765
M_S_T3	87927	75224	71417	64200	43892	41249
M_WR_C1	86230	74118	73585	73025	71790	71757
M_WR_C2	78722	67026	66419	65653	64500	64462
M_WR_C3	78961	67149	66466	65375	61043	60975
M_WR_T1	77229	66795	66034	64784	63867	63781
M_WR_T2	68856	59784	59146	58337	58103	58077
M_WR_T3	92364	80166	79380	78021	76181	76083
M_L_C1	90060	78509	76558	74391	73211	72961
M_L_C2	84174	74461	73765	73105	72890	72868
M_L_C3	104324	91401	90467	89374	88940	88865
M_L_T1	78994	68379	67464	66379	66142	66048
M_L_T2	92866	82040	80434	78722	78320	78184
M_L_T3	88274	77419	77061	76505	76199	76169
M_B_C1	74569	65582	65024	63854	62687	62583
M_B_C2	97983	87403	86344	84755	81143	80988
M_B_C3	85669	75695	74816	73382	72272	72143
M_B_T1	76488	66832	66332	65464	64163	64114
M_B_T2	88670	79891	79020	78046	77477	77398
M_B_T3	85794	74798	74196	73099	72029	71962
	6572934	5751079	5592953	5312039	4864211	4800100
