# Supplementary material for: Root-Zone Restriction Regulates Soil Factors and Bacterial Community Assembly of Grapevine
Source: Int J Mol Sci. 2022 Dec 9;23(24):15628. doi: 10.3390/ijms232415628 (PMC9778885; doi:10.3390/ijms232415628)
Supplement: Supplementary file 1 [file ijms-23-15628-s001.zip › Table S2.xlsx]

## Sheet: Sheet1
SampleID	Cyanobacteria	Proteobacteria	Firmicutes	Bacteriodiates
FB_S_C	0.25	20.82	59.57	0.95
FB_S_T	0.37	20.3	49.28	0.91
FB_WR_C	74.76	13.9	4.98	3.67
FB_WR_T	80.5	16.01	0.1	0.61
FB_L_C	37.99	29.7	0.71	3.02
FB_L_T	73.24	14.56	0.42	1.21
FB_B_C	3.3	53.64	4.25	6.23
FB_B_T	0.34	59.17	18.95	7.78
V_S_C	2.36	54.74	5.28	10.92
V_S_T	1.37	90.42	0.81	2.39
V_WR_C	84.72	10.7	0.21	0.68
V_WR_T	81.14	15.5	0.29	1.01
V_L_C	65.44	17.59	1.07	3.46
V_L_T	13.45	37.09	2.51	7.7
V_B_C	2.08	49.07	6.38	10.99
V_B_T	0.62	60.46	8.56	14.04
M_S_C	0.51	30.86	58.72	1.59
M_S_T	0.37	37.58	49.88	1.16
M_WR_C	84.87	14.36	0.19	0.12
M_WR_T	82.61	15.32	0.32	0.34
M_L_C	91.71	6.48	0.12	0.3
M_L_T	94.03	4.07	0.28	0.29
M_B_C	34.56	48.56	2.66	5.1
M_B_T	37.61	42.77	5.92	5.51
