# Supplementary material for: Root-Zone Restriction Regulates Soil Factors and Bacterial Community Assembly of Grapevine
Source: Int J Mol Sci. 2022 Dec 9;23(24):15628. doi: 10.3390/ijms232415628 (PMC9778885; doi:10.3390/ijms232415628)
Supplement: Supplementary file 1 [file ijms-23-15628-s001.zip › Table S3.xlsx]

## Sheet: subnetwork_topo_list_per_sample
samples	Average_nearest_neighbor_degree	Average_path_length	Betweenness_centrality	Closeness_centrality	Degree_assortativity	Degree_centralization	Density	Cluster_num	Diameter	Transitivity	Num_vertice	Num_edge	Modularity
FB_B_C1	12.3944	3.61627	156182	0.282163	0.457405	4534	0.052647	6	12.5678	0.519985	166	721	0.387085
FB_B_C2	8.59845	3.64767	114182	0.272664	0.48611	2684	0.0444833	10	10.2304	0.536509	144	458	0.601482
FB_B_C3	5.23566	4.22873	73103.7	0.639626	0.502817	1196	0.0399918	12	10.0989	0.526793	99	194	0.656302
FB_B_T1	5.43582	4.14161	61045.2	0.670872	0.526758	1000	0.0453894	9	10.0989	0.536524	92	190	0.650411
FB_B_T2	5.84679	4.12564	57564.6	0.680525	0.470807	1072	0.0477783	7	10.0989	0.533757	92	200	0.666455
FB_B_T3	5.88566	4.18467	53865.8	0.851103	0.487042	855	0.0555556	6	10.0989	0.536896	81	180	0.619911
FB_L_C1	13.2352	2.59249	40967.6	0.461848	0.445493	4138	0.0604106	5	7.7699	0.521543	155	721	0.390254
FB_L_C2	13.2531	2.58523	58332.7	0.456147	0.42543	3974	0.0630328	6	6.92357	0.524258	149	695	0.370199
FB_L_C3	12.8079	3.17322	195913	0.280979	0.448338	4612	0.0518456	8	8.60521	0.516184	169	736	0.400804
FB_L_T1	13.9733	2.40242	27677.8	0.583262	0.397796	3287	0.0762184	7	6.22378	0.535116	131	649	0.336871
FB_L_T2	11.4265	2.48687	41247.2	0.365017	0.492978	3034	0.064367	7	7.00475	0.566206	127	515	0.418631
FB_L_T3	10.9075	2.47662	31139.4	0.384184	0.447346	2863	0.063308	7	6.92357	0.542845	123	475	0.421299
FB_S_C1	36.461	2.58018	71293.5	1.31669	0.036231	4666	0.223036	5	6.99593	0.728551	115	1462	0.144786
FB_S_C2	34.0372	2.63695	53203.9	1.81174	0.0414997	3590	0.243434	4	7.75907	0.744672	100	1205	0.134652
FB_S_C3	34.27	2.60983	87496	1.13939	0.0909074	5118	0.204622	5	7.63381	0.721715	120	1461	0.17106
FB_S_T1	34.1383	3.08434	200807	1.10862	0.0983463	8468	0.143938	8	8.51187	0.677264	159	1808	0.207865
FB_S_T2	36.3913	2.88083	154142	1.60121	0.059064	7256	0.172106	5	7.7902	0.680973	144	1772	0.196733
FB_S_T3	32.4218	2.92561	196012	1.04718	0.103872	8138	0.142087	10	7.73148	0.678051	157	1740	0.206241
FB_WR_C1	3.59286	2.99441	7474.05	0.445609	0.383412	321	0.0541176	9	6.36643	0.41704	51	69	0.673174
FB_WR_C2	3.69949	3.03198	10866.4	0.400311	0.355343	388	0.0449498	10	6.92257	0.385714	62	85	0.70738
FB_WR_C3	3.3013	2.42149	4682.93	0.25986	0.230787	300	0.0480519	11	5.45845	0.43299	56	74	0.80109
FB_WR_T1	3.87842	1.57724	516.667	0.0723348	0.461087	171	0.0719823	8	3.23399	0.652778	43	65	0.758451
FB_WR_T2	3.48242	1.60504	710	0.0792667	0.325961	202	0.057971	11	3.08115	0.590164	46	60	0.764287
FB_WR_T3	3.79993	2.13397	2207.75	0.198772	0.668158	382	0.0565657	10	4.0648	0.654391	55	84	0.685695
M_B_C1	5.48849	4.30759	45405.9	0.681467	0.411999	830	0.054386	8	9.38726	0.544865	76	155	0.640128
M_B_C2	5.35236	4.21492	54341.2	0.639936	0.50129	1024	0.0481532	10	10.0989	0.555556	86	176	0.644382
M_B_C3	5.18449	4.24752	72335.3	0.584641	0.500601	1240	0.0380509	11	10.0989	0.530442	102	196	0.675962
M_B_T1	5.73969	4.06865	50887.7	0.652526	0.475869	972	0.0523068	8	8.60016	0.551451	83	178	0.642956
M_B_T2	6.12051	4.27063	54056.9	0.897575	0.429678	892	0.0592741	5	10.0989	0.535354	78	178	0.608228
M_B_T3	5.30112	4.12761	58087.3	0.678166	0.439626	876	0.0457097	9	8.60016	0.500518	87	171	0.668887
M_L_C1	6.9452	2.04074	3551.34	0.413563	0.279528	690	0.0895342	6	3.98952	0.492537	58	148	0.483839
M_L_C2	3.83862	2.22156	1092	0.130274	0.174721	144	0.0857143	5	5.48274	0.5	36	54	0.65987
M_L_C3	5.03112	2.31405	3062.27	0.293358	0.331075	504	0.0622951	6	3.91749	0.456767	61	114	0.646333
M_L_T1	6.91565	1.96571	1396.98	0.482739	0.357056	364	0.130081	4	3.87581	0.529842	42	112	0.393842
M_L_T2	5.76304	2.37354	3076.72	0.379988	0.299021	504	0.0844646	3	5.56093	0.454259	52	112	0.579903
M_L_T3	3.94412	2.58447	3713	0.359793	-0.157197	252	0.0692308	6	5.49355	0.436709	40	54	0.741816
M_S_C1	30.3537	2.9344	148443	1.05209	0.236854	6912	0.146019	6	7.63524	0.70147	149	1610	0.220944
M_S_C2	31.6976	2.93521	162653	1.02137	0.183953	7814	0.142496	7	7.63524	0.684642	157	1745	0.228552
M_S_C3	31.4025	2.98012	153052	1.02701	0.20594	7882	0.139719	7	7.63524	0.695679	157	1711	0.223172
M_S_T1	33.1293	2.86887	144869	1.0101	0.155379	8480	0.14071	8	7.63524	0.67734	162	1835	0.223872
M_S_T2	32.592	2.90231	150918	1.10657	0.188172	7560	0.149733	7	6.89261	0.691789	154	1764	0.220435
M_S_T3	33.8398	2.92332	147902	1.20757	0.146503	7902	0.15062	7	7.63706	0.680071	156	1821	0.219288
M_WR_C1	4.11545	1.97696	1800.38	0.281803	0.10112	289	0.0619796	9	3.1324	0.419214	47	67	0.671537
M_WR_C2	3.51553	2.87949	6335	0.350526	0.291823	400	0.0417768	12	6.29181	0.387097	62	79	0.701344
M_WR_C3	4.92454	3.05123	21817.9	0.491693	0.0670802	739	0.044771	10	6.2459	0.415789	77	131	0.735245
M_WR_T1	4.1365	2.88699	11918.3	0.365286	0.192228	492	0.0421995	9	6.20033	0.39403	69	99	0.731543
M_WR_T2	4.76411	4.03799	18941	0.540897	0.0166422	481	0.0542755	5	9.3404	0.474074	63	106	0.759986
M_WR_T3	5.06835	3.62126	28352	0.494316	0.311402	519	0.0540335	7	8.55781	0.56	73	142	0.756261
V_B_C1	11.0765	3.34643	99177.7	0.146672	0.514708	2950	0.0615468	7	10.1963	0.548185	136	565	0.441309
V_B_C2	11.7997	3.34201	119881	0.342634	0.462714	4822	0.0479038	13	12.6211	0.519301	174	721	0.387387
V_B_C3	5.58532	4.25234	67742.2	0.73051	0.471252	1080	0.0459096	9	10.0989	0.525186	91	188	0.635329
V_B_T1	5.59137	4.32378	78268.6	0.752185	0.467554	1092	0.0453894	9	10.0989	0.522486	92	190	0.635855
V_B_T2	5.34611	4.51112	85911.8	0.666531	0.489046	1122	0.0436971	11	8.69253	0.539298	94	191	0.657004
V_B_T3	5.60102	4.25012	65028.8	0.738242	0.468127	1052	0.0474974	9	10.0989	0.527801	89	186	0.631216
V_L_C1	5.30793	4.04098	27815.4	0.677232	0.37721	554	0.0666314	5	8.61711	0.553846	62	126	0.6693
V_L_C2	13.1274	2.45874	28053.1	0.525298	0.420852	3580	0.0678314	7	7.05907	0.532301	140	660	0.343658
V_L_C3	10.4531	3.60902	86216.9	0.209183	0.557314	3108	0.0553644	9	11.7207	0.587925	139	531	0.428173
V_L_T1	12.6304	3.18153	99693.7	0.326072	0.448003	4366	0.0555124	10	11.0681	0.521264	161	715	0.383802
V_L_T2	13.3378	3.1436	86136.7	0.402231	0.416033	3978	0.0628514	6	9.36354	0.520219	149	693	0.356338
V_L_T3	11.7927	2.66651	70588.5	0.396072	0.458315	3735	0.0550993	7	6.9308	0.508701	151	624	0.396133
V_S_C1	29.065	3.15375	169039	0.989887	0.205747	7096	0.137675	10	9.21735	0.70486	149	1518	0.216691
V_S_C2	26.5918	3.16509	197764	0.745031	0.27756	8469	0.112426	9	9.21735	0.698895	169	1596	0.25964
V_S_C3	25.9245	3.12355	193089	0.760632	0.292541	7984	0.112375	8	9.21151	0.691482	164	1502	0.274781
V_S_T1	18.894	2.8275	99047.6	0.741221	0.279499	4256	0.0991126	10	6.16207	0.653725	127	793	0.280046
V_S_T2	16.225	3.46675	109429	0.805437	0.321687	4544	0.0905512	11	9.21879	0.662865	128	736	0.288708
V_S_T3	17.5498	2.80787	76666.7	0.712942	0.254532	4198	0.0972944	9	6.22617	0.633539	123	730	0.283066
V_WR_C1	10.7894	2.11019	14981.2	0.463037	0.427547	2582	0.0739016	11	4.60432	0.534241	114	476	0.355604
V_WR_C2	10.4249	2.15214	13445.1	0.499089	0.415039	2008	0.0746826	8	4.70336	0.506529	104	400	0.403229
V_WR_C3	4.68424	1.84914	1398	0.0943046	0.56781	401	0.0686869	8	3.91749	0.644172	55	102	0.697885
V_WR_T1	3.84805	2.28221	4447	0.17989	-0.0529629	294	0.0405797	10	4.62213	0.463235	70	98	0.83557
V_WR_T2	4.02402	2.66337	7520	0.175133	0.0315371	410	0.0363924	11	5.48274	0.476323	80	115	0.823569
V_WR_T3	4.99472	4.28154	41728	0.441933	0.571743	854	0.0461847	9	8.61089	0.61204	84	161	0.714133
