# Supplementary material for: Root-Zone Restriction Regulates Soil Factors and Bacterial Community Assembly of Grapevine
Source: Int J Mol Sci. 2022 Dec 9;23(24):15628. doi: 10.3390/ijms232415628 (PMC9778885; doi:10.3390/ijms232415628)
Supplement: Supplementary file 1 [file ijms-23-15628-s001.zip › Table S4.xlsx]

## Sheet: Sheet1
OTU_ID	Size	Degree	Betweenness	page_rank	Module_group	Clos_centrality_nd	Betw_centrality_nd	Transitivity_nd	knn_nd	Z	P	Roles		Taxonomy
148646864f60ffcf5c0f908b61827f17	34.6677	7	1324	0.00630962	module_7	0.00782388	1325	0.142857	2.82689	2.25	0	Peripherals		k__Bacteria; p__Cyanobacteria; c__Oxyphotobacteria; o__Chloroplast; f__unclassified_Chloroplast; g__unclassified_Chloroplast; s__unclassified_Chloroplast
b4d9027bb52a8eb93c4b7f0bcd89d2bc	30.459	1	0	0.00115516	module_7	0.00778479	0	NA	7.38131	-0.75	0	Peripherals		k__Bacteria; p__Proteobacteria; c__Alphaproteobacteria; o__Rickettsiales; f__Mitochondria; g__unclassified_Mitochondria; s__unclassified_Mitochondria
ec503e9c6f27a8bc6d361f86bc132987	29.7515	13	2	0.00136793	module_15	0.00789754	0.0918367	0.987179	71.3689	-1.22902	0.260355	Peripherals		k__Bacteria; p__Firmicutes; c__Bacilli; o__Bacillales; f__Bacillaceae; g__Bacillus; s__Bacillus niacini
037b44398ac19321e89d1f389ec7ad90	29.5032	49	57	0.00423424	module_15	0.00790989	67.1953	0.763605	50.8447	0.720201	0.0783007	Peripherals		k__Bacteria; p__Firmicutes; c__Bacilli; o__Bacillales; f__Bacillaceae; g__Bacillus; s__unclassified_Bacillus
3bf54fb96dd5b950765a26e386f2a3fd	29.7919	8	2637	0.00487654	module_7	0.00786125	2707.14	0.25	5.4934	-0.75	0.53125	Peripherals		k__Bacteria; p__Proteobacteria; c__Gammaproteobacteria; o__Pseudomonadales; f__Moraxellaceae; g__Acinetobacter; s__unclassified_Acinetobacter
6aaf8b1ad1ee81f95e158d0da58711ef	27.8849	5	1	0.00423698	module_1	0.0029154	5	0.4	3.12325	1.69066	0	Peripherals		k__Bacteria; p__Proteobacteria; c__Gammaproteobacteria; o__Enterobacteriales; f__Enterobacteriaceae; g__unclassified_Enterobacteriaceae; s__unclassified_Enterobacteriaceae
97971e29cd07a1d0c7188e3c201d7593	27.7373	4	6	0.00338965	module_1	0.00291538	5.83333	0.333333	3.58466	0.724569	0	Peripherals		k__Bacteria; p__Proteobacteria; c__Gammaproteobacteria; o__Enterobacteriales; f__Enterobacteriaceae; g__unclassified_Enterobacteriaceae; s__unclassified_Enterobacteriaceae
49596e07c60f415e6995fae04f8cf58c	29.4965	4	0	0.00169347	module_18	0.00779731	0	1	10.5089	-0.27544	0	Peripherals		k__Bacteria; p__Proteobacteria; c__Gammaproteobacteria; o__Betaproteobacteriales; f__Burkholderiaceae; g__Paucibacter; s__unclassified_Paucibacter
ea534a7835044648c2bf2229c6c9cdbb	27.8921	59	14	0.00511988	module_15	0.00791204	118.901	0.686733	47.815	1.04507	0.182706	Peripherals		k__Bacteria; p__Firmicutes; c__Bacilli; o__Bacillales; f__Bacillaceae; g__Bacillus; s__unclassified_Bacillus
868c962f63c1b722090246b578bec7d1	27.6753	1	0	0.000918915	module_8	0.00782388	0	NA	8.05056	-0.958195	0	Peripherals		k__Bacteria; p__Proteobacteria; c__Gammaproteobacteria; o__Pseudomonadales; f__Pseudomonadaceae; g__Pseudomonas; s__unclassified_Pseudomonas
cdfcfa8ccde2aff56124449470a0c5b4	27.1424	1	0	0.000930628	module_8	0.00782388	0	NA	7.86273	-0.958195	0	Peripherals		k__Bacteria; p__Proteobacteria; c__Gammaproteobacteria; o__Steroidobacterales; f__Steroidobacteraceae; g__Steroidobacter; s__unclassified_Steroidobacter
208c92f9b8db7bcc52bc4ff96ee5c5f4	27.2989	8	949	0.00464416	module_8	0.00786337	1201.28	0.214286	5.09822	1.70637	0	Peripherals		k__Bacteria; p__Proteobacteria; c__Alphaproteobacteria; o__Sphingomonadales; f__Sphingomonadaceae; g__Novosphingobium; s__unclassified_Novosphingobium
445a061a27f20cdc268e5738e61e3f20	27.9512	1	0	0.000686062	module_18	0.0078547	0	NA	9.21789	-1.04438	0	Peripherals		k__Bacteria; p__Deinococcus-Thermus; c__Deinococci; o__Deinococcales; f__Deinococcaceae; g__Deinococcus; s__unclassified_Deinococcus
e5e16d0e7057bcc96b70509d7bc70574	28.0925	2	0	0.00240475	module_4	0.00289013	0	1	3.48054	-0.350823	0	Peripherals		k__Bacteria; p__Proteobacteria; c__Alphaproteobacteria; o__Rhizobiales; f__Stappiaceae; g__Pannonibacter; s__uncultured bacterium
6958e929d92ab2ea140e96cff915fd05	27.9969	7	1523	0.00172485	module_8	0.00789593	1468.35	0.428571	32.9241	-0.577542	0.571429	Peripherals		k__Bacteria; p__Firmicutes; c__Bacilli; o__Bacillales; f__Bacillaceae; g__Bacillus; s__unclassified_Bacillus
6b923e35dd977ddc6c8ab7aae06730ac	27.7803	5	52	0.00162804	module_18	0.00788202	192.605	0.6	11.8785	-0.0191278	0	Peripherals		k__Bacteria; p__Proteobacteria; c__Gammaproteobacteria; o__Pseudomonadales; f__Moraxellaceae; g__Acinetobacter; s__unclassified_Acinetobacter
b76f43ecfddf9a3e6e8d196bcaf54190	27.7594	2	446	0.00169893	module_18	0.00785541	446	0	5.3952	-0.788065	0	Peripherals		k__Bacteria; p__Deinococcus-Thermus; c__Deinococci; o__Deinococcales; f__Deinococcaceae; g__Deinococcus; s__Deinococcus geothermalis DSM 11300
b0a8cfeba885f6ab82ad940cc2f933bf	27.6974	17	1470	0.00243641	module_18	0.00790899	604.705	0.647059	50.3468	-0.0191278	0.636678	Connectors		k__Bacteria; p__Proteobacteria; c__Gammaproteobacteria; o__Pseudomonadales; f__Moraxellaceae; g__Acinetobacter; s__unclassified_Acinetobacter
9cfa511039d0f794937bbf69c2940b96	27.8328	2	0	0.00238961	module_4	0.00289013	0	1	3.50701	-0.350823	0	Peripherals		k__Bacteria; p__Proteobacteria; c__Alphaproteobacteria; o__Sphingomonadales; f__Sphingomonadaceae; g__Sphingobium; s__uncultured bacterium
7cc43810bf3ed5b15a39271b3d885703	27.4897	7	4	0.00258918	module_18	0.00779784	1	0.809524	11.0654	0.493497	0	Peripherals		k__Bacteria; p__Proteobacteria; c__Alphaproteobacteria; o__Caulobacterales; f__Caulobacteraceae; g__Asticcacaulis; s__Asticcacaulis sp. f28(2011)
fba4bab4c70c24edc842df64d9df3266	27.1912	2	0	0.00178976	module_1	0.00291528	0	1	4.73395	-1.20761	0	Peripherals		k__Bacteria; p__Proteobacteria; c__Gammaproteobacteria; o__Enterobacteriales; f__Enterobacteriaceae; g__Enterobacter; s__unclassified_Enterobacter
86246d904368db678504112f8f69155f	27.1901	62	27	0.00547115	module_15	0.00791276	160.596	0.659439	45.5128	1.26165	0.148283	Peripherals		k__Bacteria; p__Firmicutes; c__Bacilli; o__Bacillales; f__Bacillaceae; g__Bacillus; s__unclassified_Bacillus
647d8b8558456d6b45fc34c42a26077e	26.9717	1	0	0.000867813	module_8	0.00782318	0	NA	5.03572	-0.958195	0	Peripherals		k__Bacteria; p__Proteobacteria; c__Gammaproteobacteria; o__Pseudomonadales; f__Pseudomonadaceae; g__Pseudomonas; s__unclassified_Pseudomonas
9a2151547b0b5c94264ecce2b1be1646	26.1763	20	5	0.00188574	module_15	0.0078838	1.86184	0.915789	56.5692	-0.741711	0	Peripherals		k__Bacteria; p__Actinobacteria; c__Actinobacteria; o__Micrococcales; f__Micrococcaceae; g__unclassified_Micrococcaceae; s__unclassified_Micrococcaceae
806b4c57656c1a1ebe77ca7e56a05c0e	27.2179	1	0	0.000798587	module_18	0.00786692	0	NA	12.881	-1.04438	0	Peripherals		k__Bacteria; p__Deinococcus-Thermus; c__Deinococci; o__Deinococcales; f__Deinococcaceae; g__Deinococcus; s__unclassified_Deinococcus
4223b8d6bbcac687b2f7869e63676aa6	26.5451	2	0	0.00149749	module_8	0.00779644	0	1	4.14557	-0.577542	0	Peripherals		k__Bacteria; p__Proteobacteria; c__Gammaproteobacteria; o__Enterobacteriales; f__Enterobacteriaceae; g__unclassified_Enterobacteriaceae; s__unclassified_Enterobacteriaceae
000f50e9d494e682817da0530b649797	25.9573	53	189	0.00484459	module_15	0.00791311	630.871	0.701742	47.0264	0.936781	0.0733357	Peripherals		k__Bacteria; p__Firmicutes; c__Bacilli; o__Bacillales; f__Bacillaceae; g__Bacillus; s__Bacillus vireti
16c59118eb9c7c7b10bb1d475807a8ef	25.9838	2	1001	0.00102015	module_14	0.00789682	1448.02	0	45.0682	-1.11803	0.5	Peripherals		k__Bacteria; p__Actinobacteria; c__Actinobacteria; o__Micrococcales; f__Micrococcaceae; g__Pseudarthrobacter; s__unclassified_Pseudarthrobacter
597c760f3d2f498b94a9124cfabd8634	27.456	10	420	0.00370573	module_18	0.00782704	298.205	0.6	10.5437	1.00612	0.18	Peripherals		k__Bacteria; p__Bacteroidetes; c__Bacteroidia; o__Flavobacteriales; f__Flavobacteriaceae; g__Flavobacterium; s__uncultured Flavobacteriia bacterium
9b09a9555ea13fcf5de65e381cdce173	27.0417	2	224	0.00236589	module_18	0.00781635	224	0	1.51131	-0.788065	0	Peripherals		k__Bacteria; p__Bacteroidetes; c__Bacteroidia; o__Chitinophagales; f__Chitinophagaceae; g__Vibrionimonas; s__uncultured bacterium
1be1dcf7dd723b8b1d0e2fee17891204	26.8914	20	191	0.00267913	module_18	0.00790022	234.611	0.594737	45.7818	-0.0191278	0.625	Connectors		k__Bacteria; p__Proteobacteria; c__Gammaproteobacteria; o__Betaproteobacteriales; f__Burkholderiaceae; g__Aquabacterium; s__unclassified_Aquabacterium
233f824794c66257641450fb425b2e77	26.1348	61	4	0.00539306	module_15	0.00791222	147.67	0.665574	45.374	1.26165	0.122548	Peripherals		k__Bacteria; p__Firmicutes; c__Bacilli; o__Bacillales; f__Bacillaceae; g__Bacillus; s__unclassified_Bacillus
935e51666957635b2c983fff9184bbd7	26.9688	6	236	0.00351767	module_8	0.00783953	244.397	0.466667	7.46891	0.945069	0	Peripherals		k__Bacteria; p__Proteobacteria; c__Alphaproteobacteria; o__Rhizobiales; f__Rhizobiaceae; g__Allorhizobium-Neorhizobium-Pararhizobium-Rhizobium; s__unclassified_Allorhizobium-Neorhizobium-Pararhizobium-Rhizobium
478f7c8245662c919a812e02720ac020	25.514	3	1	0.00267549	module_1	0.00291533	0.5	0.666667	3.91338	-0.241523	0	Peripherals		k__Bacteria; p__Proteobacteria; c__Gammaproteobacteria; o__Enterobacteriales; f__Enterobacteriaceae; g__unclassified_Enterobacteriaceae; s__unclassified_Enterobacteriaceae
fb13ea8c72b9dfde7d813f5c3fca54a1	27.1133	4	3	0.0046806	module_4	0.00289017	3.5	0.333333	1.9723	1.40329	0	Peripherals		k__Bacteria; p__Proteobacteria; c__Alphaproteobacteria; o__Caulobacterales; f__Caulobacteraceae; g__Brevundimonas; s__unclassified_Brevundimonas
569398ae02279c08f10b3baab9d77ade	25.3814	2	0	0.00198678	module_1	0.00291528	0	1	3.35205	-1.20761	0	Peripherals		k__Bacteria; p__Proteobacteria; c__Gammaproteobacteria; o__Enterobacteriales; f__Enterobacteriaceae; g__unclassified_Enterobacteriaceae; s__unclassified_Enterobacteriaceae
4cd46c7d501182528f518b6f7be6ceda	26.6951	17	452	0.00620827	module_18	0.00783161	964.535	0.463235	9.53713	2.80031	0.110727	Module hubs		k__Bacteria; p__Proteobacteria; c__Alphaproteobacteria; o__Sphingomonadales; f__Sphingomonadaceae; g__Blastomonas; s__uncultured bacterium
57648b9f1dcc917a69ab03ec6e6eb4f3	26.4449	13	3	0.00151062	module_18	0.00789825	1.69585	0.871795	56.6398	-0.788065	0.615385	Peripherals		k__Bacteria; p__Proteobacteria; c__Alphaproteobacteria; o__Sphingomonadales; f__Sphingomonadaceae; g__Sphingomonas; s__unclassified_Sphingomonas
47f07ec1560158864667d4a42946410b	25.8077	4	6	0.00231945	module_8	0.00782511	15.6337	0.5	7.05621	0.183763	0	Peripherals		k__Bacteria; p__Proteobacteria; c__Gammaproteobacteria; o__Betaproteobacteriales; f__Burkholderiaceae; g__unclassified_Burkholderiaceae; s__unclassified_Burkholderiaceae
63a5ee44730c4db87f6284ee2aa1b856	26.5159	5	747	0.00260223	module_8	0.00786266	715.488	0.2	5.50745	-0.196889	0.48	Peripherals		k__Bacteria; p__Proteobacteria; c__Gammaproteobacteria; o__Pseudomonadales; f__Pseudomonadaceae; g__Pseudomonas; s__unclassified_Pseudomonas
36c0b5c0a19ec3095d89ad88e57434c1	26.4484	8	101	0.00301954	module_18	0.00781722	116.973	0.607143	10.337	0.749809	0	Peripherals		k__Bacteria; p__Proteobacteria; c__Alphaproteobacteria; o__Sphingomonadales; f__Sphingomonadaceae; g__Sphingomonas; s__Sphingomonas koreensis
cc631a887b74e89d1dde71ac5b28c4ac	26.1684	5	323	0.00303678	module_8	0.00783548	240.554	0.3	5.33227	0.564416	0	Peripherals		k__Bacteria; p__Proteobacteria; c__Gammaproteobacteria; o__Pseudomonadales; f__Pseudomonadaceae; g__Pseudomonas; s__unclassified_Pseudomonas
1970c8853dd784c63da7cea98866fd62	24.9953	29	95	0.00310383	module_6	0.00790541	142.774	0.684729	43.6165	0.92582	0.511296	Peripherals		k__Bacteria; p__Proteobacteria; c__Gammaproteobacteria; o__Betaproteobacteriales; f__Burkholderiaceae; g__Rhizobacter; s__uncultured bacterium
b9ea5cb21b21cf29afe35d4616907d91	25.9294	9	1	0.00246743	module_11	0.00379723	22.9924	0.555556	12.7041	-0.437732	0	Peripherals		k__Bacteria; p__Proteobacteria; c__Deltaproteobacteria; o__MBNT15; f__uncultured prokaryote; g__uncultured prokaryote; s__uncultured prokaryote
3f55ab297018f3be532bf5f4eeec8439	25.8597	9	7	0.00331002	module_18	0.00780097	9.34743	0.75	11.9552	1.00612	0	Peripherals		k__Bacteria; p__Proteobacteria; c__Alphaproteobacteria; o__Sphingomonadales; f__Sphingomonadaceae; g__Sphingobium; s__unclassified_Sphingobium
e1a836c67134600479f93ada8cfaad81	26.1134	3	1	0.00341525	module_4	0.00289015	0.5	0.666667	2.7099	0.526235	0	Peripherals		k__Bacteria; p__Proteobacteria; c__Alphaproteobacteria; o__Caulobacterales; f__Caulobacteraceae; g__Asticcacaulis; s__Asticcacaulis excentricus CB 48
6cf280939f27555bff290c4db7136947	25.4512	14	67	0.0036141	module_11	0.00379769	114.124	0.373626	12.6501	0.0230385	0	Peripherals		k__Bacteria; p__Proteobacteria; c__Deltaproteobacteria; o__MBNT15; f__uncultured prokaryote; g__uncultured prokaryote; s__uncultured prokaryote
648218dbd07bb6be55a1d336123f0c9b	25.2699	53	16	0.0045549	module_15	0.00791024	49.71	0.749637	48.6644	0.936781	0.0726237	Peripherals		k__Bacteria; p__Firmicutes; c__Bacilli; o__Bacillales; f__Bacillaceae; g__Bacillus; s__unclassified_Bacillus
be4d77ea4a44e09c7a48135d90b3859d	25.7578	3	465	0.00133352	module_18	0.00789468	153.102	0.333333	34.5364	-0.788065	0.444444	Peripherals		k__Bacteria; p__Proteobacteria; c__Gammaproteobacteria; o__Betaproteobacteriales; f__Burkholderiaceae; g__Limnobacter; s__uncultured organism
e6b4111de97e3a69b952ba44ec80ab44	25.3267	6	789	0.00389651	module_9	0.00783302	710.532	0.4	5.7012	0.621059	0.5	Peripherals		k__Bacteria; p__Proteobacteria; c__Alphaproteobacteria; o__Rhizobiales; f__Xanthobacteraceae; g__unclassified_Xanthobacteraceae; s__unclassified_Xanthobacteraceae
bbaf2d1aaa693300b001b0192cbc751c	25.6424	3	0	0.00109408	module_11	0.00379434	0	1	11.1832	-0.990656	0	Peripherals		k__Bacteria; p__Nitrospirae; c__Thermodesulfovibrionia; o__uncultured; f__uncultured bacterium; g__uncultured bacterium; s__uncultured bacterium
2df54244edd8ae80f6b7e51e2ddf9980	26.1596	9	44	0.00119843	module_15	0.00789468	15.1213	0.833333	61.3199	-1.39145	0.197531	Peripherals		k__Bacteria; p__Firmicutes; c__Bacilli; o__Bacillales; f__Bacillaceae; g__Bacillus; s__unclassified_Bacillus
05a1380a79c6d357617ddd17ad496515	25.9622	1	0	0.00139551	module_4	0.0028901	0	NA	4.11455	-1.22788	0	Peripherals		k__Bacteria; p__Proteobacteria; c__Alphaproteobacteria; o__Caulobacterales; f__Caulobacteraceae; g__Brevundimonas; s__unclassified_Brevundimonas
f6377edc5fc0e3fcc214202af06f4c0b	25.3042	4	4	0.000976419	module_6	0.007871	0.908832	0.666667	27.1855	-1.08012	0	Peripherals		k__Bacteria; p__Proteobacteria; c__Gammaproteobacteria; o__Pseudomonadales; f__Pseudomonadaceae; g__Pseudomonas; s__unclassified_Pseudomonas
114ed126cc597a74f8f98e16c83971c6	25.1426	1	0	0.00144303	module_18	0.00777733	0	NA	1.98234	-1.04438	0	Peripherals		k__Bacteria; p__Deinococcus-Thermus; c__Deinococci; o__Deinococcales; f__Deinococcaceae; g__Deinococcus; s__Deinococcus geothermalis DSM 11300
16a2dd1c86c57f0cbdcd6eec6be1d711	24.4216	70	207	0.00625216	module_15	0.00791419	293.292	0.564389	42.9318	1.47823	0.224082	Peripherals		k__Bacteria; p__Firmicutes; c__Bacilli; o__Bacillales; f__Bacillaceae; g__Bacillus; s__unclassified_Bacillus
c80e4d108efcbd9064f065acbf29a5f6	25.3708	7	1165	0.00318599	module_18	0.00784622	1428.92	0.238095	9.50968	0.493497	0	Peripherals		k__Bacteria; p__Proteobacteria; c__Alphaproteobacteria; o__Sphingomonadales; f__Sphingomonadaceae; g__Sphingobium; s__unclassified_Sphingobium
15b1e3cd8ee2fa1ab6ac93c7041a7aba	24.6235	5	1102	0.00349303	module_8	0.00783372	1106.25	0.2	6.49416	0.564416	0	Peripherals		k__Bacteria; p__Actinobacteria; c__Actinobacteria; o__Streptomycetales; f__Streptomycetaceae; g__Streptomyces; s__unclassified_Streptomyces
3de85bebdf331c93e381b22bad550873	25.2655	13	5554	0.00560725	module_18	0.00790684	6149.92	0.153846	14.0381	1.51875	0.260355	Peripherals		k__Bacteria; p__Proteobacteria; c__Alphaproteobacteria; o__Sphingomonadales; f__Sphingomonadaceae; g__Sphingomonas; s__unclassified_Sphingomonas
adf3015c9e8cc72404c0e65ec8c6f9b4	25.6107	11	7	0.00389213	module_18	0.00779923	4.94921	0.709091	11.0541	1.51875	0	Peripherals		k__Bacteria; p__Bacteroidetes; c__Bacteroidia; o__Cytophagales; f__Spirosomaceae; g__Flectobacillus; s__unclassified_Flectobacillus
18cb14e46c71ee204927e906e30dfb6f	24.3662	3	224	0.00336718	module_8	0.00775745	225	0	1.93313	-0.196889	0	Peripherals		k__Bacteria; p__Actinobacteria; c__Actinobacteria; o__Streptomycetales; f__Streptomycetaceae; g__Streptomyces; s__unclassified_Streptomyces
82088f336994b27a3bef29378567541b	25.7296	65	100	0.00570888	module_15	0.00791383	173.455	0.621635	46.4819	0.936781	0.349349	Peripherals		k__Bacteria; p__Firmicutes; c__Bacilli; o__Bacillales; f__Bacillaceae; g__Bacillus; s__Bacillus asahii
9e9178d746b1a99eb69f6603ec14be7e	25.4495	9	1015	0.00279238	module_18	0.0078945	935.205	0.361111	27.1543	0.237185	0.493827	Peripherals		k__Bacteria; p__Proteobacteria; c__Alphaproteobacteria; o__Rhizobiales; f__Beijerinckiaceae; g__Methylobacterium; s__unclassified_Methylobacterium
efbad1dbe10b95dcdc1dafccd1e40794	24.9539	5	141	0.00298948	module_9	0.00784622	115.277	0.7	6.63045	0.621059	0.32	Peripherals		k__Bacteria; p__Proteobacteria; c__Alphaproteobacteria; o__Azospirillales; f__uncultured; g__uncultured bacterium; s__uncultured bacterium
c78769d24f770df6cbc096dcf656d4c2	25.446	16	2098	0.00580586	module_18	0.00783565	1248.62	0.516667	10.1934	2.544	0.117188	Module hubs		k__Bacteria; p__Proteobacteria; c__Gammaproteobacteria; o__Betaproteobacteriales; f__Rhodocyclaceae; g__Zoogloea; s__unclassified_Zoogloea
b9363025b211061fb1895618a84e6c2e	24.9546	61	50	0.00539284	module_15	0.00791222	147.67	0.665574	45.3745	1.26165	0.122548	Peripherals		k__Bacteria; p__Firmicutes; c__Bacilli; o__Bacillales; f__Bacillaceae; g__Bacillus; s__unclassified_Bacillus
7a900bae1965c38f5ed1c7bc13bf192e	24.2056	51	425	0.00426669	module_15	0.0079106	69.5194	0.779608	53.5799	0.666057	0.176855	Peripherals		k__Bacteria; p__Proteobacteria; c__Gammaproteobacteria; o__Betaproteobacteriales; f__Nitrosomonadaceae; g__MND1; s__unclassified_MND1
271841d6cf2ae615c561639e9d08cd25	25.0942	23	324	0.00453621	module_11	0.00379897	209.916	0.300395	17.9048	0.852425	0	Peripherals		k__Bacteria; p__Nitrospirae; c__Thermodesulfovibrionia; o__uncultured; f__unclassified_uncultured; g__unclassified_uncultured; s__unclassified_uncultured
0158dbfe110064d881466fc8c6e95a6a	25.8084	7	0	0.00261964	module_18	0.00779853	0.777778	0.904762	13.0592	0.493497	0	Peripherals		k__Bacteria; p__Bacteroidetes; c__Bacteroidia; o__Bacteroidetes VC2.1 Bac22; f__uncultured bacterium; g__uncultured bacterium; s__uncultured bacterium
c6f562c7983b9819eeb2dd5a5fb5cdd4	24.9881	2	446	0.00189471	module_18	0.00786763	446	0	7.42143	-0.788065	0	Peripherals		k__Bacteria; p__Proteobacteria; c__Gammaproteobacteria; o__Pseudomonadales; f__Moraxellaceae; g__Acinetobacter; s__Acinetobacter baumannii
3bfb4cc2baf71789c0aece0cc9aba267	24.6685	8	91	0.00218415	module_11	0.00379703	23.4495	0.464286	11.9693	-0.529886	0	Peripherals		k__Bacteria; p__Proteobacteria; c__Gammaproteobacteria; o__Acidiferrobacterales; f__Acidiferrobacteraceae; g__Sulfurifustis; s__uncultured Thiotrichaceae bacterium
4b3921d5c677442799370b049c0e9183	24.2272	7	0	0.00100988	module_6	0.00788451	0.287179	0.904762	49.1489	-0.771517	0.244898	Peripherals		k__Bacteria; p__Bacteroidetes; c__Bacteroidia; o__Flavobacteriales; f__Flavobacteriaceae; g__Flavobacterium; s__unclassified_Flavobacterium
b24fedda21851f9d079fa5c36aae8a91	24.321	21	32	0.00228272	module_6	0.00790129	21.0943	0.795238	47.6587	0.308607	0.471655	Peripherals		k__Bacteria; p__Proteobacteria; c__Gammaproteobacteria; o__Pseudomonadales; f__Pseudomonadaceae; g__Pseudomonas; s__unclassified_Pseudomonas
2ecc14d577c5e71e2d5298c6eeb00b06	25.6876	3	0	0.0021044	module_8	0.00782792	74.4178	0.666667	3.80682	-0.196889	0	Peripherals		k__Bacteria; p__Proteobacteria; c__Gammaproteobacteria; o__Pseudomonadales; f__Pseudomonadaceae; g__Pseudomonas; s__unclassified_Pseudomonas
5d0f4d7233cf97fd41a96d4aadd62e38	24.1181	3	2	0.0017144	module_8	0.00782336	1.05556	0.666667	7.80921	-0.196889	0	Peripherals		k__Bacteria; p__Firmicutes; c__Bacilli; o__Bacillales; f__Paenibacillaceae; g__Paenibacillus; s__unclassified_Paenibacillus
f313d13aa25d240ec799b0c3617d6639	24.189	56	809	0.00546004	module_6	0.0079115	706.495	0.549351	43.9646	1.23443	0.532526	Peripherals		k__Bacteria; p__Bacteroidetes; c__Bacteroidia; o__Flavobacteriales; f__Flavobacteriaceae; g__Flavobacterium; s__unclassified_Flavobacterium
ca20826949f639546d92313e74a7f617	23.9808	1	0	0.00132137	module_8	0.00771902	0	NA	3.20575	-0.958195	0	Peripherals		k__Bacteria; p__Proteobacteria; c__Alphaproteobacteria; o__Rhizobiales; f__Rhizobiaceae; g__Mesorhizobium; s__unclassified_Mesorhizobium
d833069e5e81ff87528f51cb3f21319f	23.9772	49	94	0.00424471	module_15	0.00790559	48.0905	0.769558	51.5193	0.666057	0.114952	Peripherals		k__Bacteria; p__Firmicutes; c__Bacilli; o__Bacillales; f__Bacillaceae; g__Bacillus; s__unclassified_Bacillus
61906245b773d37b446d8345ac97fdcb	23.949	4	6	0.00332844	module_1	0.00291538	2.66667	0.5	3.59279	0.724569	0	Peripherals		k__Bacteria; p__Proteobacteria; c__Gammaproteobacteria; o__Enterobacteriales; f__Enterobacteriaceae; g__Enterobacter; s__unclassified_Enterobacter
a2f57b9f09201176ec7bc08c675387d0	23.965	2	0	0.0013633	module_8	0.00782038	0	1	5.73706	-0.577542	0	Peripherals		k__Bacteria; p__Proteobacteria; c__Gammaproteobacteria; o__Betaproteobacteriales; f__Burkholderiaceae; g__Variovorax; s__unclassified_Variovorax
3f05a79ba31f19665b965c8460b4208e	24.1604	79	2017	0.00766778	module_15	0.00792066	2461.69	0.473548	40.937	1.3158	0.417241	Peripherals		k__Bacteria; p__Rokubacteria; c__NC10; o__Rokubacteriales; f__uncultured bacterium; g__uncultured bacterium; s__uncultured bacterium
eb51058b5405aff71533d19cf9e8d95c	24.3791	3	224	0.00234992	module_9	0.00781722	224	0.333333	6.44959	0.10351	0	Peripherals		k__Bacteria; p__Proteobacteria; c__Gammaproteobacteria; o__CCD24; f__unclassified_CCD24; g__unclassified_CCD24; s__unclassified_CCD24
5e722c08c112d51590c4489d02df6946	25.1811	7	465	0.0047839	module_18	0.00783302	493.844	0.142857	4.83923	0.493497	0	Peripherals		k__Bacteria; p__Proteobacteria; c__Gammaproteobacteria; o__Betaproteobacteriales; f__Burkholderiaceae; g__unclassified_Burkholderiaceae; s__unclassified_Burkholderiaceae
d0da6bf2aa8bc0cd09dbda7f678e9a58	23.6953	3	2	0.00272576	module_1	0.00291535	2.16667	0.333333	3.59198	-0.241523	0	Peripherals		k__Bacteria; p__Proteobacteria; c__Gammaproteobacteria; o__Enterobacteriales; f__Enterobacteriaceae; g__Pantoea; s__unclassified_Pantoea
57fe355c33b047f5689094e8b1578c5e	24.4955	1	0	0.000882227	module_9	0.00781617	0	NA	12.0991	-0.931589	0	Peripherals		k__Bacteria; p__Nitrospirae; c__Nitrospira; o__Nitrospirales; f__Nitrospiraceae; g__Nitrospira; s__uncultured soil bacterium
1be9790499eb4525f16960f93e900a6e	24.0723	3	0	0.00192536	module_9	0.00781705	0	1	7.78551	0.10351	0	Peripherals		k__Bacteria; p__Proteobacteria; c__Gammaproteobacteria; o__Betaproteobacteriales; f__Nitrosomonadaceae; g__MND1; s__unclassified_MND1
d92477e0a2f77c3e9c91aeae272217ca	24.6134	10	70	0.00263966	module_11	0.00379748	67.8128	0.444444	14.4898	-0.345578	0	Peripherals		k__Bacteria; p__Proteobacteria; c__Gammaproteobacteria; o__B2M28; f__uncultured gamma proteobacterium; g__uncultured gamma proteobacterium; s__uncultured gamma proteobacterium
80e165385b890d44e599b83c3540e37b	24.4341	20	52	0.0034721	module_11	0.00379876	13.1021	0.742105	28.5142	0.575963	0	Peripherals		k__Bacteria; p__Proteobacteria; c__Deltaproteobacteria; o__MBNT15; f__uncultured prokaryote; g__uncultured prokaryote; s__uncultured prokaryote
b0ea9ad476ba13e66f4ac9fd7bd0b120	24.9127	3	0	0.00105737	module_18	0.00787064	0	1	11.7457	-0.531753	0	Peripherals		k__Bacteria; p__Patescibacteria; c__Parcubacteria; o__uncultured bacterium; f__uncultured bacterium; g__uncultured bacterium; s__uncultured bacterium
6b5c12051eabd0f7c119bead9d371785	24.6663	3	1	0.00288541	module_7	0.00778514	0.5	0.666667	3.93575	0.25	0	Peripherals		k__Bacteria; p__Cyanobacteria; c__Oxyphotobacteria; o__Chloroplast; f__unclassified_Chloroplast; g__unclassified_Chloroplast; s__unclassified_Chloroplast
7f5817d59f5caaadb959281761d63dc2	24.4199	2	0	0.00198571	module_7	0.00778497	0	1	5.07691	-0.25	0	Peripherals		k__Bacteria; p__Cyanobacteria; c__Oxyphotobacteria; o__Chloroplast; f__Triticum polonicum; g__Triticum polonicum; s__Triticum polonicum
22424c32e243170dee98ff2fa812b488	24.7909	72	127	0.00641286	module_15	0.00791527	317.042	0.549296	42.4006	1.47823	0.262731	Peripherals		k__Bacteria; p__Firmicutes; c__Bacilli; o__Bacillales; f__Bacillaceae; g__Bacillus; s__unclassified_Bacillus
45499139cd0aa59b2146e04681279aee	24.1214	1	0	0.00107461	module_9	0.0077782	0	NA	3.09183	-0.931589	0	Peripherals		k__Bacteria; p__Proteobacteria; c__Alphaproteobacteria; o__Sphingomonadales; f__Sphingomonadaceae; g__Sphingomonas; s__unclassified_Sphingomonas
2f4e8380c17dfc7091ba9650823f95e1	24.1159	13	1898	0.00641183	module_8	0.00786213	1585.53	0.205128	5.51906	3.22899	0.142012	Module hubs		k__Bacteria; p__Patescibacteria; c__Saccharimonadia; o__Saccharimonadales; f__unclassified_Saccharimonadales; g__unclassified_Saccharimonadales; s__unclassified_Saccharimonadales
7e095d896f1f16c2324a1483d76a9576	25.5228	8	400	0.00400734	module_8	0.00785965	487.889	0.357143	7.54091	1.32572	0.21875	Peripherals		k__Bacteria; p__Proteobacteria; c__Alphaproteobacteria; o__Rhizobiales; f__Rhizobiaceae; g__Allorhizobium-Neorhizobium-Pararhizobium-Rhizobium; s__unclassified_Allorhizobium-Neorhizobium-Pararhizobium-Rhizobium
5c6d027330d6b5f37fab48b0a69713a3	23.5544	78	1641	0.00750902	module_6	0.00791832	1136.51	0.470196	40.6606	1.69734	0.473373	Peripherals		k__Bacteria; p__Proteobacteria; c__Alphaproteobacteria; o__Sphingomonadales; f__Sphingomonadaceae; g__Sphingomonas; s__unclassified_Sphingomonas
3adc8deba35ba183443022dbc2c4ec17	23.6549	33	39	0.00317529	module_6	0.00790326	31.8199	0.732955	49.2582	0.308607	0.543618	Peripherals		k__Bacteria; p__Firmicutes; c__Bacilli; o__Bacillales; f__Paenibacillaceae; g__Paenibacillus; s__unclassified_Paenibacillus
44fcfc4277c60362051b397e5d546ec5	24.8122	7	287	0.00412432	module_18	0.00786816	1646.32	0.238095	5.90997	0.493497	0	Peripherals		k__Bacteria; p__Proteobacteria; c__Gammaproteobacteria; o__Betaproteobacteriales; f__Burkholderiaceae; g__unclassified_Burkholderiaceae; s__unclassified_Burkholderiaceae
f43fae7678be1c43714f69ccda763dfb	23.2714	3	2	0.00272428	module_1	0.00291533	1.83333	0.333333	3.04508	-0.241523	0	Peripherals		k__Bacteria; p__Proteobacteria; c__Gammaproteobacteria; o__Enterobacteriales; f__Enterobacteriaceae; g__Pantoea; s__unclassified_Pantoea
e7bfe91597f305daed1456342ede7409	25.2195	13	5	0.00476214	module_18	0.0078195	168.27	0.628205	10.5781	2.03137	0	Peripherals		k__Bacteria; p__Proteobacteria; c__Gammaproteobacteria; o__Betaproteobacteriales; f__Burkholderiaceae; g__Inhella; s__unclassified_Inhella
09438d1b2ff48939e54c19f47d881e39	24.2303	23	68	0.00434077	module_11	0.00379872	78.952	0.466403	21.3692	0.852425	0	Peripherals		k__Bacteria; p__Proteobacteria; c__Deltaproteobacteria; o__Desulfuromonadales; f__Geobacteraceae; g__Geothermobacter; s__unclassified_Geothermobacter
e4f558b3279df4c3d0d0c60049ad2bf3	24.5065	10	10	0.00360844	module_18	0.00779958	5.06905	0.755556	11.7787	1.26243	0	Peripherals		k__Bacteria; p__Proteobacteria; c__Gammaproteobacteria; o__Betaproteobacteriales; f__Burkholderiaceae; g__unclassified_Burkholderiaceae; s__unclassified_Burkholderiaceae
fb9a46f7d20f677b52de714f7843a03d	23.8832	4	48	0.00163333	module_11	0.00379488	34.5839	0.5	8.85205	-0.898502	0	Peripherals		k__Bacteria; p__Nitrospirae; c__Thermodesulfovibrionia; o__uncultured; f__uncultured bacterium; g__uncultured bacterium; s__uncultured bacterium
4bc236857b585f68e1f97a56eb44f8c3	23.6473	45	159	0.00384054	module_15	0.00790935	61.6437	0.775758	55.3503	0.124607	0.327901	Peripherals		k__Bacteria; p__Gemmatimonadetes; c__Gemmatimonadetes; o__Gemmatimonadales; f__Gemmatimonadaceae; g__uncultured; s__uncultured proteobacterium
fe43b7c9253a5f00b81fa28b843d7820	23.658	2	0	0.00139547	module_9	0.00783126	0	1	10.1067	-0.931589	0.5	Peripherals		k__Bacteria; p__Proteobacteria; c__Alphaproteobacteria; o__Sphingomonadales; f__Sphingomonadaceae; g__Sphingomonas; s__unclassified_Sphingomonas
b483b009f53e73cdb9528ae301986769	24.9266	7	2190	0.0037723	module_18	0.00788202	1784.34	0.285714	7.19641	0.493497	0	Peripherals		k__Bacteria; p__Actinobacteria; c__Actinobacteria; o__Corynebacteriales; f__Nocardiaceae; g__Rhodococcus; s__unclassified_Rhodococcus
96a7d4d43a265833b15ab2799c89639a	23.9453	12	4050	0.00645744	module_9	0.00785558	3859.29	0.212121	6.90282	2.17371	0.541667	Peripherals		k__Bacteria; p__Gemmatimonadetes; c__AKAU4049; o__uncultured soil bacterium; f__uncultured soil bacterium; g__uncultured soil bacterium; s__uncultured soil bacterium
ccff1e2af33320aee048f98143d27d0f	23.6258	1	0	0.00051024	module_15	0.00786532	0	NA	50.6458	-1.77046	0	Peripherals		k__Bacteria; p__Acidobacteria; c__Subgroup 6; o__unclassified_Subgroup 6; f__unclassified_Subgroup 6; g__unclassified_Subgroup 6; s__unclassified_Subgroup 6
4c21093c487442ae58d2e4e886bab3af	23.3315	57	107	0.00494081	module_15	0.00790845	103.839	0.660401	49.9356	0.449477	0.387812	Peripherals		k__Bacteria; p__Actinobacteria; c__Actinobacteria; o__Micrococcales; f__Microbacteriaceae; g__Agromyces; s__unclassified_Agromyces
6415d633a8be0a841a856990837672fe	23.9808	21	24	0.00362328	module_11	0.00379864	7.49455	0.77619	27.6597	0.668117	0	Peripherals		k__Bacteria; p__Nitrospirae; c__Thermodesulfovibrionia; o__uncultured; f__uncultured bacterium; g__uncultured bacterium; s__uncultured bacterium
1610a921e218c4510082d81bd9611c7a	24.0586	2	0	0.000911055	module_11	0.00379492	0	1	12.4051	-1.08281	0	Peripherals		k__Bacteria; p__Proteobacteria; c__Gammaproteobacteria; o__Betaproteobacteriales; f__Burkholderiaceae; g__uncultured; s__Burkholderiales bacterium X4
9998e11e799c7373215cd87c9d7e372b	23.9378	28	306	0.00512334	module_11	0.0037993	127.892	0.513228	23.1074	1.31319	0	Peripherals		k__Bacteria; p__Acidobacteria; c__Subgroup 17; o__unclassified_Subgroup 17; f__unclassified_Subgroup 17; g__unclassified_Subgroup 17; s__unclassified_Subgroup 17
85754561f5938171a98d730f1a203fc5	23.8597	20	306	0.00452154	module_11	0.00379889	255.104	0.447368	21.6115	0.575963	0	Peripherals		k__Bacteria; p__Proteobacteria; c__Deltaproteobacteria; o__MBNT15; f__uncultured prokaryote; g__uncultured prokaryote; s__uncultured prokaryote
dcc414a88101d479050cc66c5f13c95c	24.493	5	8	0.00263528	module_18	0.00787704	52.3307	0.6	7.59824	-0.0191278	0	Peripherals		k__Bacteria; p__Proteobacteria; c__Alphaproteobacteria; o__Rhizobiales; f__Beijerinckiaceae; g__Methylobacterium; s__Methylobacterium sp. MM70
0515aaa1b2180f6c6fe391a6698d7a9e	23.1837	41	1145	0.00380834	module_15	0.00791311	1213.25	0.790244	56.9509	-0.200262	0.414039	Peripherals		k__Bacteria; p__Proteobacteria; c__Alphaproteobacteria; o__uncultured; f__uncultured Rhodospirillaceae bacterium; g__uncultured Rhodospirillaceae bacterium; s__uncultured Rhodospirillaceae bacterium
5f94859fb1a7d97615421a65a1319b89	23.4586	4	4155	0.00232438	module_9	0.00787295	3034.78	0.5	6.84281	0.10351	0.375	Peripherals		k__Bacteria; p__Proteobacteria; c__Gammaproteobacteria; o__Betaproteobacteriales; f__Nitrosomonadaceae; g__mle1-7; s__uncultured bacterium
76d74d2e44e88f4ed82fb66c97c2f7de	23.3124	1	0	0.000593561	module_11	0.00379575	0	NA	29.3337	-1.17496	0	Peripherals		k__Bacteria; p__Proteobacteria; c__Gammaproteobacteria; o__Ectothiorhodospirales; f__Thioalkalispiraceae; g__Thioalkalispira; s__unclassified_Thioalkalispira
88448d9718423975ab031a2e3097e706	22.9465	28	131	0.00245189	module_15	0.00790559	11.6555	0.904762	59.5941	-0.416842	0.132653	Peripherals		k__Bacteria; p__Proteobacteria; c__Alphaproteobacteria; o__Azospirillales; f__Azospirillaceae; g__Skermanella; s__uncultured bacterium
5879f19696f548388160f11dc2b28e71	23.9977	36	218	0.00631291	module_11	0.00379967	228.939	0.433333	22.6317	2.05043	0	Peripherals		k__Bacteria; p__Proteobacteria; c__Deltaproteobacteria; o__Syntrophobacterales; f__Syntrophaceae; g__uncultured; s__unclassified_uncultured
65bfcea1da8c28be6a8cd2f7c940c3e6	22.9613	1	0	0.000730625	module_11	0.00379348	0	NA	6.8817	-1.17496	0	Peripherals		k__Bacteria; p__Proteobacteria; c__Alphaproteobacteria; o__Sphingomonadales; f__Sphingomonadaceae; g__Sphingomonas; s__unclassified_Sphingomonas
7f55e58b9026001908f9be931e577ac9	23.5834	33	202	0.0059396	module_11	0.00379934	169.774	0.482955	23.2079	1.77396	0	Peripherals		k__Bacteria; p__Acidobacteria; c__Subgroup 17; o__unclassified_Subgroup 17; f__unclassified_Subgroup 17; g__unclassified_Subgroup 17; s__unclassified_Subgroup 17
c46c43811776137396253592b7b46115	23.2272	57	119	0.00490926	module_15	0.00790756	118.388	0.668546	49.9033	0.720201	0.28932	Peripherals		k__Bacteria; p__Firmicutes; c__Bacilli; o__Bacillales; f__Bacillaceae; g__Bacillus; s__unclassified_Bacillus
81761323d2ed6e57b11df58b8ce6d3e7	24.6443	23	19	0.00216852	module_6	0.00790022	4.93415	0.86166	59.7057	-0.46291	0.453686	Peripherals		k__Bacteria; p__Firmicutes; c__Bacilli; o__Bacillales; f__Bacillaceae; g__Bacillus; s__unclassified_Bacillus
a978ef54bbabe98a648fc204f4d04492	23.5945	2	86	0.00161077	module_11	0.00379364	86	0	4.07226	-1.08281	0	Peripherals		k__Bacteria; p__Bacteroidetes; c__Bacteroidia; o__Cytophagales; f__Hymenobacteraceae; g__Pontibacter; s__Pontibacter sp. LX8
ad07535ccfe0ca150df9cca4cba22ac7	24.4234	68	713	0.00616754	module_15	0.00791814	940.723	0.583406	44.5948	0.990926	0.371972	Peripherals		k__Bacteria; p__Firmicutes; c__Bacilli; o__Bacillales; f__Bacillaceae; g__Bacillus; s__unclassified_Bacillus
df03c960de0c78ca1a5f8dfc7280f3e1	23.3391	4	944	0.00251677	module_14	0.00787721	1366.77	0.333333	4.04181	1.11803	0.375	Peripherals		k__Bacteria; p__Proteobacteria; c__Gammaproteobacteria; o__Steroidobacterales; f__Steroidobacteraceae; g__uncultured; s__unclassified_uncultured
2fbc39ea4b8802c1fb9d3f0113d7ef93	24.3438	5	358	0.0029067	module_18	0.00787437	242.868	0.3	5.66698	-0.0191278	0	Peripherals		k__Bacteria; p__Proteobacteria; c__Alphaproteobacteria; o__Rhizobiales; f__Xanthobacteraceae; g__Afipia; s__metagenome
d13ea2651a04246b517e6c89cde0a5dc	23.8767	15	118	0.00340209	module_11	0.0037981	87.6973	0.314286	15.2859	0.115193	0	Peripherals		k__Bacteria; p__Chloroflexi; c__Anaerolineae; o__Anaerolineales; f__Anaerolineaceae; g__uncultured; s__uncultured prokaryote
49bbc96be7afd6ee1936542acf57e6f5	23.6595	34	51	0.00609189	module_11	0.00379951	155.198	0.504456	22.5845	1.86612	0	Peripherals		k__Bacteria; p__Proteobacteria; c__Deltaproteobacteria; o__MBNT15; f__uncultured prokaryote; g__uncultured prokaryote; s__uncultured prokaryote
751de0c273b895024d048f43481d3fcb	22.6351	1	0	0.00126641	module_8	0.00775676	0	NA	3.14159	-0.958195	0	Peripherals		k__Bacteria; p__Actinobacteria; c__Actinobacteria; o__Streptomycetales; f__Streptomycetaceae; g__Streptomyces; s__unclassified_Streptomyces
b24da2a30216d531bf52b2acddac1a48	23.6685	16	33	0.00198504	module_6	0.0078879	30.0481	0.733333	44.179	0	0.429688	Peripherals		k__Bacteria; p__Proteobacteria; c__Gammaproteobacteria; o__Pseudomonadales; f__Pseudomonadaceae; g__Pseudomonas; s__unclassified_Pseudomonas
b42412a329cb7f8904a26e19724e2dd8	22.7951	1	0	0.000525099	module_15	0.00786089	0	NA	26.9808	-1.77046	0	Peripherals		k__Bacteria; p__Proteobacteria; c__Gammaproteobacteria; o__Betaproteobacteriales; f__Nitrosomonadaceae; g__MND1; s__unclassified_MND1
ac868752ac90398f1ff4d5cd5832a389	23.3047	5	1048	0.00176801	module_14	0.00789022	1230.69	0.3	30.5625	0	0.48	Peripherals		k__Bacteria; p__Acidobacteria; c__Subgroup 6; o__unclassified_Subgroup 6; f__unclassified_Subgroup 6; g__unclassified_Subgroup 6; s__unclassified_Subgroup 6
a3c82ee867d74ae84707d09a6b54e117	23.756	3	1	0.00283272	module_7	0.00778514	0.5	0.666667	4.03294	0.25	0	Peripherals		k__Bacteria; p__Cyanobacteria; c__Oxyphotobacteria; o__Chloroplast; f__unclassified_Chloroplast; g__unclassified_Chloroplast; s__unclassified_Chloroplast
bba2b169ff51407de9288ba35e4b58a4	22.8935	8	4	0.00102955	module_15	0.0078838	0.574242	0.821429	54.1711	-1.39145	0	Peripherals		k__Bacteria; p__Acidobacteria; c__Subgroup 6; o__unclassified_Subgroup 6; f__unclassified_Subgroup 6; g__unclassified_Subgroup 6; s__unclassified_Subgroup 6
4d16409106d03135c2f6fc58c26fff06	22.8358	24	8	0.00214519	module_15	0.00789879	2.05677	0.92029	62.6441	-0.633421	0.152778	Peripherals		k__Bacteria; p__Nitrospirae; c__Nitrospira; o__Nitrospirales; f__Nitrospiraceae; g__Nitrospira; s__uncultured soil bacterium
0457870f1ff41b963aacf5c9b1f3fa40	23.1323	2	4262	0.000978508	module_9	0.00789111	3137.36	0	21.0453	-0.931589	0.5	Peripherals		k__Bacteria; p__Acidobacteria; c__Subgroup 6; o__unclassified_Subgroup 6; f__unclassified_Subgroup 6; g__unclassified_Subgroup 6; s__unclassified_Subgroup 6
495fdda2ea6dda321fb2b480d04ba5ca	24.2434	10	0	0.00374852	module_18	0.0078188	132.187	0.733333	11.2089	1.26243	0	Peripherals		k__Bacteria; p__Proteobacteria; c__Alphaproteobacteria; o__Rhizobiales; f__Xanthobacteraceae; g__Azorhizobium; s__unclassified_Azorhizobium
dd710549f3ad7edc59e97d783512a6d0	23.5014	5	1	0.00145821	module_11	0.00379595	0.466667	0.8	12.7573	-0.806348	0	Peripherals		k__Bacteria; p__Proteobacteria; c__Gammaproteobacteria; o__Betaproteobacteriales; f__SC-I-84; g__uncultured bacterium; s__uncultured bacterium
be67711c530349a5756748bd28684983	23.6165	2	0	0.00135634	module_18	0.00783935	0.25	0	5.97184	-0.788065	0	Peripherals		k__Bacteria; p__Proteobacteria; c__Gammaproteobacteria; o__Pseudomonadales; f__Moraxellaceae; g__Acinetobacter; s__unclassified_Acinetobacter
e0775807c29a9a9c6f3470b612ba31a6	22.8806	57	509	0.00504782	module_15	0.00791186	571.605	0.665414	50.2918	0.449477	0.39643	Peripherals		k__Bacteria; p__Proteobacteria; c__Alphaproteobacteria; o__Dongiales; f__Dongiaceae; g__Dongia; s__uncultured Rhodospirillales bacterium
5e3d7ad587f5416f7fcf3d6b9dbd86f7	22.8806	6	15	0.00163314	module_6	0.00786993	40.9089	0.4	14.074	-0.92582	0.277778	Peripherals		k__Bacteria; p__Proteobacteria; c__Gammaproteobacteria; o__Pseudomonadales; f__Pseudomonadaceae; g__Pseudomonas; s__unclassified_Pseudomonas
43408ddab0c5fedfa03ab38d68ed04b3	23.0813	8	3	0.00190372	module_11	0.00379752	10.7139	0.535714	19.7684	-0.529886	0	Peripherals		k__Bacteria; p__Rokubacteria; c__NC10; o__Methylomirabilales; f__Methylomirabilaceae; g__Sh765B-TzT-35; s__uncultured bacterium
e41fbdde50a3359c5c62d01ff86cedf7	22.7895	74	2965	0.00700524	module_15	0.00792587	4799.2	0.522029	42.7421	0.990926	0.450329	Peripherals		k__Bacteria; p__Actinobacteria; c__Acidimicrobiia; o__Actinomarinales; f__uncultured; g__uncultured Actinomycetales bacterium; s__uncultured Actinomycetales bacterium
4da29c54306ae9279987ad35d3c10818	24.1507	62	12	0.0054721	module_15	0.00791276	160.596	0.659439	45.5038	1.26165	0.148283	Peripherals		k__Bacteria; p__Firmicutes; c__Bacilli; o__Bacillales; f__Bacillaceae; g__Bacillus; s__unclassified_Bacillus
646f6464f97cbdbafa7b7f25263dc870	23.1837	2	0	0.00147288	module_14	0.00783935	0	1	4.02056	0	0	Peripherals		k__Bacteria; p__Acidobacteria; c__Subgroup 6; o__wastewater metagenome; f__wastewater metagenome; g__wastewater metagenome; s__wastewater metagenome
306f6d89db2dbdf51e9f8c8841d9076c	23.3764	11	9	0.00226372	module_11	0.0037974	11.156	0.545455	18.6913	-0.253424	0	Peripherals		k__Bacteria; p__Bacteroidetes; c__Ignavibacteria; o__Ignavibacteriales; f__Ignavibacteriaceae; g__Ignavibacterium; s__uncultured soil bacterium
24e98084eaca87a0c869abe1017015d8	23.117	6	0	0.00136487	module_11	0.00379678	1.37921	0.666667	22.7096	-0.714194	0	Peripherals		k__Bacteria; p__Proteobacteria; c__Gammaproteobacteria; o__Steroidobacterales; f__Steroidobacteraceae; g__uncultured; s__unclassified_uncultured
c82c55c50a102e5c3b666fe68f4a5841	23.9539	7	39	0.00383235	module_18	0.00785099	49.6558	0.333333	5.75347	0.493497	0	Peripherals		k__Bacteria; p__Proteobacteria; c__Gammaproteobacteria; o__Pseudomonadales; f__Moraxellaceae; g__Acinetobacter; s__unclassified_Acinetobacter
e80b7352fd3a476b6c12f1ecaf009331	23.4742	34	86	0.00595732	module_11	0.00379947	86.9746	0.527629	23.0976	1.86612	0	Peripherals		k__Bacteria; p__Acidobacteria; c__Subgroup 6; o__unclassified_Subgroup 6; f__unclassified_Subgroup 6; g__unclassified_Subgroup 6; s__unclassified_Subgroup 6
0974f373afc4d22fa84bfe7cc2b9e7e7	23.322	2	0	0.000771444	module_11	0.00379575	0.472969	0	15.903	-1.08281	0	Peripherals		k__Bacteria; p__Acidobacteria; c__Subgroup 17; o__unclassified_Subgroup 17; f__unclassified_Subgroup 17; g__unclassified_Subgroup 17; s__unclassified_Subgroup 17
df7661d4f910108aa691483b3b5467bf	23.3522	8	12	0.00197578	module_11	0.00379732	8.98635	0.571429	17.2009	-0.529886	0	Peripherals		k__Bacteria; p__Nitrospirae; c__Thermodesulfovibrionia; o__uncultured; f__uncultured bacterium; g__uncultured bacterium; s__uncultured bacterium
4d33b6379ae6212686ebad8cd9805041	22.6382	20	48	0.00198336	module_15	0.00789914	20.1151	0.894737	62.2031	-0.958291	0.32	Peripherals		k__Bacteria; p__Actinobacteria; c__Actinobacteria; o__Micrococcales; f__Microbacteriaceae; g__Agromyces; s__unclassified_Agromyces
c043cef42be350821745312a29890631	23.6534	31	257	0.00588918	module_11	0.00379955	267.722	0.501075	22.8103	1.58966	0	Peripherals		k__Bacteria; p__Proteobacteria; c__Gammaproteobacteria; o__Betaproteobacteriales; f__Burkholderiaceae; g__uncultured; s__uncultured prokaryote
5785489995420004be16fcd1edd1d83d	24.3532	59	168	0.00513167	module_15	0.00791186	164.239	0.676797	47.4702	1.09922	0.155128	Peripherals		k__Bacteria; p__Firmicutes; c__Bacilli; o__Bacillales; f__Bacillaceae; g__Bacillus; s__unclassified_Bacillus
cc7c77b18f15a944487c87511f9da20b	22.7158	44	110	0.00379199	module_15	0.00790863	50.7344	0.813953	51.8733	0.503622	0.0444215	Peripherals		k__Bacteria; p__Proteobacteria; c__Gammaproteobacteria; o__PLTA13; f__uncultured gamma proteobacterium; g__uncultured gamma proteobacterium; s__uncultured gamma proteobacterium
7f762ce55a489dffecd7b50f0f37f46f	22.4163	52	986	0.00473552	module_15	0.00791294	595.666	0.71267	47.1077	0.882636	0.0747041	Peripherals		k__Bacteria; p__Firmicutes; c__Bacilli; o__Bacillales; f__Bacillaceae; g__Bacillus; s__unclassified_Bacillus
6260fd796c84ebcbac3c1cbe3cc0f8ee	22.8676	5	14	0.00139564	module_11	0.00379678	14.6962	0.6	22.1616	-0.806348	0	Peripherals		k__Bacteria; p__Chloroflexi; c__KD4-96; o__unclassified_KD4-96; f__unclassified_KD4-96; g__unclassified_KD4-96; s__unclassified_KD4-96
fc77a14f673bbf2f5591c2c9f5591f6b	23.7729	10	248	0.00426003	module_18	0.00782055	555.254	0.488889	10.4224	1.26243	0	Peripherals		k__Bacteria; p__Proteobacteria; c__Alphaproteobacteria; o__Rhizobiales; f__Beijerinckiaceae; g__Bosea; s__unclassified_Bosea
f8b6ae4dd5f777de0d3c676fb33d21e9	22.5625	22	23	0.00237607	module_6	0.00790308	62.8898	0.744589	47.537	0.308607	0.483471	Peripherals		k__Bacteria; p__Proteobacteria; c__Alphaproteobacteria; o__Rhizobiales; f__Rhizobiaceae; g__Ensifer; s__Ensifer meliloti
8de6c62c5f5845f73e0449498bb055d8	23.3085	1	0	0.00116248	module_7	0.00778479	0	NA	7.30774	-0.75	0	Peripherals		k__Bacteria; p__Cyanobacteria; c__Oxyphotobacteria; o__Chloroplast; f__unclassified_Chloroplast; g__unclassified_Chloroplast; s__unclassified_Chloroplast
52c2a499d24bc0f4d8ff2f1a44ae420b	23.4305	3	92	0.00195061	module_11	0.00379455	93.9683	0	3.98705	-0.990656	0	Peripherals		k__Bacteria; p__Proteobacteria; c__Gammaproteobacteria; o__Betaproteobacteriales; f__B1-7BS; g__unclassified_B1-7BS; s__unclassified_B1-7BS
3da86b1ac72cf35847b50be519280f87	23.2333	1	0	0.00131821	module_18	0.00776401	0	NA	1.93874	-1.04438	0	Peripherals		k__Bacteria; p__Proteobacteria; c__Gammaproteobacteria; o__Betaproteobacteriales; f__Burkholderiaceae; g__Pelomonas; s__unclassified_Pelomonas
2dbd677754fb26b31a4530ec86d0e915	23.3428	2	0	0.00195632	module_7	0.00778497	0	1	5.14749	-0.25	0	Peripherals		k__Bacteria; p__Cyanobacteria; c__Oxyphotobacteria; o__Chloroplast; f__unclassified_Chloroplast; g__unclassified_Chloroplast; s__unclassified_Chloroplast
4ab7d6d484690d5330372873b7d27de8	22.5463	51	9	0.00440339	module_15	0.00790989	48.0308	0.771765	49.3095	0.882636	0.0384468	Peripherals		k__Bacteria; p__Proteobacteria; c__Alphaproteobacteria; o__Caulobacterales; f__Hyphomonadaceae; g__SWB02; s__unclassified_SWB02
f9dc35b4176a495dd8099e97e1cad208	23.7274	5	21	0.00139125	module_11	0.00379707	10.4814	0.2	16.6387	-0.806348	0	Peripherals		k__Bacteria; p__Chloroflexi; c__Anaerolineae; o__Anaerolineales; f__Anaerolineaceae; g__uncultured; s__uncultured Chloroflexi bacterium
892614c48c511a39ca9f03f0d150120d	22.4481	34	40	0.00295746	module_15	0.0079029	8.48581	0.846702	58.1631	-0.308552	0.290657	Peripherals		k__Bacteria; p__Patescibacteria; c__Saccharimonadia; o__Saccharimonadales; f__unclassified_Saccharimonadales; g__unclassified_Saccharimonadales; s__unclassified_Saccharimonadales
2737c4fe1d268445476d69f0a2fefb0c	22.5625	22	0	0.00200274	module_15	0.0078895	0	1	57.6126	-0.633421	0	Peripherals		k__Bacteria; p__Gemmatimonadetes; c__Gemmatimonadetes; o__Gemmatimonadales; f__Gemmatimonadaceae; g__uncultured; s__unclassified_uncultured
5e325a2cc37a992fea51e9cd29e31c67	23.2793	33	74	0.00623892	module_11	0.00379959	217.791	0.515152	22.4278	1.77396	0	Peripherals		k__Bacteria; p__Proteobacteria; c__Gammaproteobacteria; o__Betaproteobacteriales; f__Burkholderiaceae; g__uncultured; s__uncultured prokaryote
e277c04b0743591acd77420c0008870b	22.5593	53	5	0.00465368	module_15	0.00790684	133.447	0.719884	51.783	0.395332	0.350303	Peripherals		k__Bacteria; p__Proteobacteria; c__Gammaproteobacteria; o__PLTA13; f__uncultured gamma proteobacterium; g__uncultured gamma proteobacterium; s__uncultured gamma proteobacterium
3b85b36edc23479983508146fd2248b6	23.4109	5	771	0.00257132	module_18	0.00787739	134.858	0.7	8.16912	-0.0191278	0	Peripherals		k__Bacteria; p__Cyanobacteria; c__Melainabacteria; o__Obscuribacterales; f__uncultured bacterium; g__uncultured bacterium; s__uncultured bacterium
b2ce8a71e14f7b9d1195171e1dc72b49	22.6565	1	0	0.000910839	module_8	0.00780028	0	NA	6.19992	-0.958195	0	Peripherals		k__Bacteria; p__Proteobacteria; c__Alphaproteobacteria; o__Rhizobiales; f__Rhizobiaceae; g__Allorhizobium-Neorhizobium-Pararhizobium-Rhizobium; s__unclassified_Allorhizobium-Neorhizobium-Pararhizobium-Rhizobium
0af1b416d46c6a74d66b1745dc7529c0	23.0948	22	42	0.00404296	module_11	0.00379864	51.0084	0.528139	22.8584	0.760271	0	Peripherals		k__Bacteria; p__Proteobacteria; c__Deltaproteobacteria; o__NB1-j; f__unclassified_NB1-j; g__unclassified_NB1-j; s__unclassified_NB1-j
41171eeb7e8add97cf40612e34a83592	22.5065	3	0	0.000956828	module_6	0.00787135	2.46805	0.333333	20.8904	-1.23443	0	Peripherals		k__Bacteria; p__Proteobacteria; c__Gammaproteobacteria; o__Pseudomonadales; f__Pseudomonadaceae; g__Pseudomonas; s__unclassified_Pseudomonas
05addb6d89af5ca05592245ea6a7d341	23.1582	2	2	0.000851121	module_11	0.00379554	1.24544	0	12.8786	-1.08281	0	Peripherals		k__Bacteria; p__Proteobacteria; c__Gammaproteobacteria; o__Betaproteobacteriales; f__B1-7BS; g__unclassified_B1-7BS; s__unclassified_B1-7BS
4528a91a309fa461e46f9a21176c5ed2	23.0993	34	27	0.00600949	module_11	0.00379947	91.1745	0.540107	23.6158	1.86612	0	Peripherals		k__Bacteria; p__Proteobacteria; c__Gammaproteobacteria; o__Steroidobacterales; f__Steroidobacteraceae; g__uncultured; s__unclassified_uncultured
fa48ccc70e505ffa7609bea7b39c715c	22.8033	31	89	0.00298597	module_15	0.00790004	180.78	0.84086	52.2374	-0.200262	0.062435	Peripherals		k__Bacteria; p__Acidobacteria; c__Blastocatellia (Subgroup 4); o__Blastocatellales; f__Blastocatellaceae; g__uncultured; s__uncultured Acidobacteria bacterium
0713147965e61cb9ba9ea899d85a9d32	22.6258	60	153	0.00516367	module_15	0.00791258	106.793	0.689831	48.2396	1.04507	0.209444	Peripherals		k__Bacteria; p__Acidobacteria; c__Subgroup 6; o__unclassified_Subgroup 6; f__unclassified_Subgroup 6; g__unclassified_Subgroup 6; s__unclassified_Subgroup 6
abd816bba565a00b5557920a7f555dcb	23.3634	19	34	0.00353929	module_11	0.00379839	49.9828	0.561404	23.6084	0.483809	0	Peripherals		k__Bacteria; p__Nitrospirae; c__Thermodesulfovibrionia; o__uncultured; f__uncultured prokaryote; g__uncultured prokaryote; s__uncultured prokaryote
643d97aaa436232070f27bd7d7837da3	23.6504	7	620	0.00381301	module_18	0.00785841	303.29	0.380952	6.26485	0.493497	0	Peripherals		k__Bacteria; p__Proteobacteria; c__Alphaproteobacteria; o__Caulobacterales; f__Caulobacteraceae; g__uncultured; s__unclassified_uncultured
eba70884a7181d2aa371251e0c8e5d89	23.0401	15	2257	0.00279236	module_6	0.00789325	2271.8	0.466667	33.0097	-0.46291	0.604444	Peripherals		k__Bacteria; p__Proteobacteria; c__Alphaproteobacteria; o__Rhizobiales; f__Rhizobiaceae; g__Ensifer; s__unclassified_Ensifer
6dd26b69e4c10514c8422572de304683	23.1879	1	0	0.000988237	module_18	0.00777317	0	NA	4.98611	-1.04438	0	Peripherals		k__Bacteria; p__Proteobacteria; c__Alphaproteobacteria; o__Caulobacterales; f__Caulobacteraceae; g__Caulobacter; s__unclassified_Caulobacter
2836ee8e33e05279d6d66b7d0f7eae98	23.7826	5	200	0.00268683	module_18	0.00787775	282.615	0.4	7.59682	-0.0191278	0	Peripherals		k__Bacteria; p__Proteobacteria; c__Gammaproteobacteria; o__Pseudomonadales; f__Moraxellaceae; g__Acinetobacter; s__Acinetobacter lwoffii
0593c739cf61e435d8dcfb82e3f484c7	22.8623	22	0	0.00391779	module_11	0.00379893	10.6852	0.792208	27.8567	0.760271	0	Peripherals		k__Bacteria; p__Nitrospirae; c__Thermodesulfovibrionia; o__uncultured; f__unclassified_uncultured; g__unclassified_uncultured; s__unclassified_uncultured
c0e28b9f025c35332904f70161c7265f	23.322	10	1030	0.00406354	module_8	0.00787384	775.503	0.311111	8.96837	1.70637	0.32	Peripherals		k__Bacteria; p__Patescibacteria; c__Saccharimonadia; o__Saccharimonadales; f__unclassified_Saccharimonadales; g__unclassified_Saccharimonadales; s__unclassified_Saccharimonadales
c3c8fcc825afa4ef4e6c448e31cbff89	23.1015	7	170	0.00207022	module_11	0.00379711	170.78	0.571429	23.9242	-0.62204	0	Peripherals		k__Bacteria; p__Proteobacteria; c__Gammaproteobacteria; o__Betaproteobacteriales; f__SC-I-84; g__unclassified_SC-I-84; s__unclassified_SC-I-84
498d3fa2208fd0787b6ce9176755455f	23.0723	1	0	0.000720157	module_14	0.00785046	0	NA	5.15393	-1.11803	0	Peripherals		k__Bacteria; p__Proteobacteria; c__Alphaproteobacteria; o__Rhizobiales; f__KF-JG30-B3; g__uncultured bacterium; s__uncultured bacterium
fd0c257cbe35b6103af64f0906fa2742	23.4586	8	1195	0.00418303	module_18	0.00788718	2605.13	0.357143	6.59197	0.749809	0	Peripherals		k__Bacteria; p__Proteobacteria; c__Gammaproteobacteria; o__Betaproteobacteriales; f__Nitrosomonadaceae; g__MND1; s__unclassified_MND1
9e9bd50c80a08e9e6e80da00becb1a30	23.1795	16	5	0.00285047	module_11	0.00379839	5.48533	0.791667	28.2064	0.207347	0	Peripherals		k__Bacteria; p__Proteobacteria; c__Gammaproteobacteria; o__Betaproteobacteriales; f__Burkholderiaceae; g__Achromobacter; s__unclassified_Achromobacter
6296c447489218ca670db3c66825e294	22.9416	33	171	0.00592052	module_11	0.00379943	222.409	0.407197	22.0387	1.77396	0	Peripherals		k__Bacteria; p__Nitrospirae; c__Thermodesulfovibrionia; o__uncultured; f__unclassified_uncultured; g__unclassified_uncultured; s__unclassified_uncultured
c47cac4a02c5118215907591da165454	22.8649	15	37	0.00300781	module_11	0.00379835	57.2752	0.647619	25.4703	0.115193	0	Peripherals		k__Bacteria; p__Bacteroidetes; c__Ignavibacteria; o__Kryptoniales; f__BSV26; g__uncultured bacterium; s__uncultured bacterium
85c890a889c682d0bbbf6db153779e18	23.5786	6	841	0.00356214	module_18	0.00784182	728.448	0.333333	6.34521	0.237185	0	Peripherals		k__Bacteria; p__Proteobacteria; c__Gammaproteobacteria; o__Steroidobacterales; f__Steroidobacteraceae; g__uncultured; s__unclassified_uncultured
084dccdd37e8f95b5bdafbdd59e49f0b	22.1323	28	299	0.00306399	module_15	0.00790075	289.815	0.674603	51.6147	-0.579276	0.293367	Peripherals		k__Bacteria; p__Proteobacteria; c__Alphaproteobacteria; o__Sphingomonadales; f__Sphingomonadaceae; g__Sphingomonas; s__unclassified_Sphingomonas
9783cdb1b882e749615432219abad74a	24.1203	5	1122	0.00311678	module_18	0.00786585	986.295	0.2	6.01585	-0.0191278	0	Peripherals		k__Bacteria; p__Proteobacteria; c__Gammaproteobacteria; o__Betaproteobacteriales; f__SC-I-84; g__uncultured Burkholderiales bacterium; s__uncultured Burkholderiales bacterium
9a80fe7c0008aa39a834e40ec6d1cf93	23.07	31	125	0.00540584	module_11	0.00379926	103.394	0.462366	23.09	1.58966	0	Peripherals		k__Bacteria; p__Proteobacteria; c__Gammaproteobacteria; o__Pseudomonadales; f__Moraxellaceae; g__Acinetobacter; s__unclassified_Acinetobacter
f4a0b97f74f5bc52edfce16f17142f7e	23.2969	1	0	0.000982114	module_18	0.00782634	0	NA	4.78601	-1.04438	0	Peripherals		k__Bacteria; p__Proteobacteria; c__Gammaproteobacteria; o__Steroidobacterales; f__Steroidobacteraceae; g__uncultured; s__unclassified_uncultured
3ef8cd52456b2f390b4e9c630680ebb2	22.217	7	140	0.00137917	module_6	0.00787953	266.951	0.714286	31.3803	-0.771517	0.244898	Peripherals		k__Bacteria; p__Proteobacteria; c__Gammaproteobacteria; o__Pseudomonadales; f__Moraxellaceae; g__Acinetobacter; s__unclassified_Acinetobacter
931270d7546743db854835bc23a3ae83	22.2333	8	0	0.00102349	module_6	0.00787793	0	1	55.3167	-1.08012	0.5	Peripherals		k__Bacteria; p__Proteobacteria; c__Gammaproteobacteria; o__Betaproteobacteriales; f__Methylophilaceae; g__Methylobacillus; s__uncultured soil bacterium
9a42724f9658bd707796055f4772d24c	23.2414	7	0	0.000989022	module_15	0.00787917	0	1	48.3299	-1.49974	0.244898	Peripherals		k__Bacteria; p__Proteobacteria; c__Alphaproteobacteria; o__Rhizobiales; f__Xanthobacteraceae; g__Pseudolabrys; s__unclassified_Pseudolabrys
c423c9930a09b3f9e4402edca7dc6665	22.9366	11	8	0.00209966	module_11	0.0037979	4.45718	0.654545	25.0039	-0.253424	0	Peripherals		k__Bacteria; p__Firmicutes; c__Bacilli; o__Bacillales; f__Bacillaceae; g__Bacillus; s__unclassified_Bacillus
370010a5b665bda80d44b570ef2d46cf	22.3428	15	34	0.00173562	module_6	0.00789843	23.6432	0.771429	53.5706	-0.617213	0.497778	Peripherals		k__Bacteria; p__Proteobacteria; c__Gammaproteobacteria; o__Betaproteobacteriales; f__Nitrosomonadaceae; g__uncultured; s__unclassified_uncultured
545f4ad25b76be41810e842b42c9681c	23.2555	2	224	0.00247466	module_18	0.00772568	224	0	1.48536	-0.788065	0	Peripherals		k__Bacteria; p__Gemmatimonadetes; c__Gemmatimonadetes; o__Gemmatimonadales; f__Gemmatimonadaceae; g__uncultured; s__uncultured Gemmatimonadales bacterium
04c2e64ae818b3c460eba094e25e2a39	22.7757	10	30	0.00213952	module_11	0.00379765	21.4487	0.466667	23.5893	-0.345578	0	Peripherals		k__Bacteria; p__Proteobacteria; c__Gammaproteobacteria; o__Enterobacteriales; f__Enterobacteriaceae; g__Serratia; s__unclassified_Serratia
be7d09f8b40dda5d3e938475639a75b4	23.5706	9	339	0.00343683	module_18	0.0078302	446.729	0.777778	12.6843	0.749809	0.197531	Peripherals		k__Bacteria; p__Proteobacteria; c__Deltaproteobacteria; o__Sva0485; f__uncultured delta proteobacterium; g__uncultured delta proteobacterium; s__uncultured delta proteobacterium
87997c70fd0addb0c4c1541f6ca0e8c4	23.0993	1	0	0.000577111	module_11	0.00379579	0	NA	33.9886	-1.17496	0	Peripherals		k__Bacteria; p__Proteobacteria; c__Alphaproteobacteria; o__Azospirillales; f__Azospirillaceae; g__Azospirillum; s__unclassified_Azospirillum
2b761d56a080f6a5265aea28b91de929	21.9808	3	224	0.00309664	module_8	0.00779557	445	0	2.98282	-0.196889	0	Peripherals		k__Bacteria; p__Proteobacteria; c__Gammaproteobacteria; o__Betaproteobacteriales; f__Nitrosomonadaceae; g__MND1; s__unclassified_MND1
b7887f73afae7e30f30ff71046575c12	22.7701	23	39	0.00420411	module_11	0.00379872	61.412	0.44664	21.3067	0.852425	0	Peripherals		k__Bacteria; p__Actinobacteria; c__Actinobacteria; o__Streptomycetales; f__Streptomycetaceae; g__Streptomyces; s__unclassified_Streptomyces
71cffea8ea39c4eeaad48a3ec53ae762	22.7187	22	59	0.00410004	module_11	0.00379856	51.3601	0.497835	21.1743	0.760271	0	Peripherals		k__Bacteria; p__Acidobacteria; c__Subgroup 6; o__unclassified_Subgroup 6; f__unclassified_Subgroup 6; g__unclassified_Subgroup 6; s__unclassified_Subgroup 6
6fb14de0b81af4b4abe30c21ee36ad12	22.9856	11	14	0.00230567	module_11	0.00379777	14.564	0.527273	20.635	-0.253424	0	Peripherals		k__Bacteria; p__Acidobacteria; c__Subgroup 6; o__unclassified_Subgroup 6; f__unclassified_Subgroup 6; g__unclassified_Subgroup 6; s__unclassified_Subgroup 6
c0b788c50e84930162f387a6b4c72082	22.6103	4	0	0.00111953	module_11	0.00379645	0.747917	0.5	18.3758	-0.898502	0	Peripherals		k__Bacteria; p__Proteobacteria; c__Gammaproteobacteria; o__Betaproteobacteriales; f__Nitrosomonadaceae; g__Ellin6067; s__uncultured soil bacterium
413c687015b66799769945589282d43e	23.3277	7	1741	0.004379	module_18	0.00786266	1206.4	0.285714	5.59582	0.493497	0	Peripherals		k__Bacteria; p__Chloroflexi; c__Anaerolineae; o__Anaerolineales; f__Anaerolineaceae; g__uncultured; s__unclassified_uncultured
79b7180c7784d901f582b5d930776341	22.7812	12	2	0.00228717	module_11	0.00379785	7.1859	0.727273	27.2544	-0.16127	0	Peripherals		k__Bacteria; p__Proteobacteria; c__Alphaproteobacteria; o__Sphingomonadales; f__Sphingomonadaceae; g__Novosphingobium; s__unclassified_Novosphingobium
0abf143115d68de2fc9fed43519e6ccc	22.4827	39	266	0.00410205	module_6	0.00790487	304.622	0.59919	42.3648	1.38873	0.52334	Peripherals		k__Bacteria; p__Acidobacteria; c__Subgroup 25; o__unclassified_Subgroup 25; f__unclassified_Subgroup 25; g__unclassified_Subgroup 25; s__unclassified_Subgroup 25
e4b64fc5798eb437db9deb7cba10ab5a	22.2813	4	759	0.00242499	module_14	0.00787029	975.839	0.333333	4.73757	1.11803	0.375	Peripherals		k__Bacteria; p__Proteobacteria; c__Gammaproteobacteria; o__Pseudomonadales; f__Pseudomonadaceae; g__Pseudomonas; s__unclassified_Pseudomonas
53f51f68cbc93a99294defe79c727ff8	22.5132	31	52	0.00532028	module_11	0.00379926	52.4343	0.563441	23.9549	1.58966	0	Peripherals		k__Bacteria; p__Proteobacteria; c__Alphaproteobacteria; o__Rhizobiales; f__uncultured; g__uncultured alpha proteobacterium; s__uncultured alpha proteobacterium
4b2adb1019bee3d837f80564f5ecfba4	22.5561	21	111	0.00368823	module_11	0.00379872	55.9796	0.595238	26.1983	0.668117	0	Peripherals		k__Bacteria; p__Actinobacteria; c__MB-A2-108; o__uncultured bacterium; f__uncultured bacterium; g__uncultured bacterium; s__uncultured bacterium
da17075610684da4ba2eed87a994c51e	23.3578	1	0	0.000912629	module_18	0.00782862	0	NA	7.24226	-1.04438	0	Peripherals		k__Bacteria; p__Latescibacteria; c__uncultured prokaryote; o__uncultured prokaryote; f__uncultured prokaryote; g__uncultured prokaryote; s__uncultured prokaryote
45d02254b0e319cf1b8a8aa3c56853d0	23.2087	10	860	0.00418608	module_18	0.00780202	770.16	0.6	10.5678	1.26243	0	Peripherals		k__Bacteria; p__Actinobacteria; c__Actinobacteria; o__Pseudonocardiales; f__Pseudonocardiaceae; g__Amycolatopsis; s__unclassified_Amycolatopsis
37413166695ddb101c829c49a8990d45	22.8909	1	0	0.00109418	module_11	0.0037901	0	NA	2.05701	-1.17496	0	Peripherals		k__Bacteria; p__Proteobacteria; c__Alphaproteobacteria; o__Micavibrionales; f__uncultured; g__unclassified_uncultured; s__unclassified_uncultured
b7b4283a2e90f8939a92f3fe98f789b4	22.6071	1	0	0.000983606	module_11	0.00379101	0	NA	2.98723	-1.17496	0	Peripherals		k__Bacteria; p__Proteobacteria; c__Alphaproteobacteria; o__uncultured; f__uncultured bacterium; g__uncultured bacterium; s__uncultured bacterium
b20782e0c1cf26ca2ec310c6f72f7ac0	21.7895	59	140	0.00522467	module_15	0.00791186	127.918	0.68498	45.688	1.20751	0.096524	Peripherals		k__Bacteria; p__Chloroflexi; c__Anaerolineae; o__Anaerolineales; f__Anaerolineaceae; g__uncultured; s__unclassified_uncultured
d1fe7bf7aad3c69e5cdc81295752f51e	22.6835	18	83	0.00375045	module_11	0.00379831	103.207	0.555556	22.0952	0.391655	0	Peripherals		k__Bacteria; p__Firmicutes; c__Bacilli; o__Bacillales; f__Bacillaceae; g__Bacillus; s__unclassified_Bacillus
3ee28158c6c27d9eedc159671d7d8ebd	22.9881	12	2	0.00137788	module_15	0.00788148	1.37496	0.878788	53.9687	-1.22902	0.152778	Peripherals		k__Bacteria; p__Proteobacteria; c__Gammaproteobacteria; o__Betaproteobacteriales; f__Burkholderiaceae; g__uncultured; s__uncultured prokaryote
d785ed790f4c79b7d60da7d28fa50d46	22.2495	29	1	0.00254161	module_15	0.0078995	5.3845	0.881773	58.3134	-0.308552	0.0665874	Peripherals		k__Bacteria; p__Firmicutes; c__Bacilli; o__Bacillales; f__Bacillaceae; g__Bacillus; s__unclassified_Bacillus
b852c1586836dabd31e4d2446fd7f3b0	22.4759	30	129	0.00569383	module_11	0.0037993	190.275	0.514943	23.3107	1.4975	0	Peripherals		k__Bacteria; p__Acidobacteria; c__Subgroup 6; o__unclassified_Subgroup 6; f__unclassified_Subgroup 6; g__unclassified_Subgroup 6; s__unclassified_Subgroup 6
234922175218e6e488e9247364fa4a6b	22.4655	1	0	0.000634924	module_11	0.00379533	0	NA	18.6249	-1.17496	0	Peripherals		k__Bacteria; p__Bacteroidetes; c__Ignavibacteria; o__Kryptoniales; f__BSV26; g__uncultured soil bacterium; s__uncultured soil bacterium
4eeda1834f7d1e35ecefe53a1397496b	23.2911	2	0	0.00114826	module_18	0.00776453	0	1	11.5939	-0.788065	0	Peripherals		k__Bacteria; p__Proteobacteria; c__Deltaproteobacteria; o__NB1-j; f__uncultured Myxococcales bacterium; g__uncultured Myxococcales bacterium; s__uncultured Myxococcales bacterium
2d842840c32cbfd312fb2025c474b69a	22.4305	10	50	0.0022612	module_11	0.00379773	35.7512	0.488889	19.6207	-0.345578	0	Peripherals		k__Bacteria; p__Bacteroidetes; c__Bacteroidia; o__Flavobacteriales; f__Flavobacteriaceae; g__Flavobacterium; s__unclassified_Flavobacterium
1267014c189bc98b3c26dadd79e5faa8	22.0517	19	740	0.0025204	module_6	0.00790326	668.782	0.684211	38.9033	0.617213	0.34903	Peripherals		k__Bacteria; p__Nitrospirae; c__Thermodesulfovibrionia; o__uncultured; f__uncultured prokaryote; g__uncultured prokaryote; s__uncultured prokaryote
a6780649a4c462bfed1c26068e9bf0bf	22.1921	36	4424	0.0033619	module_15	0.00791383	3270.9	0.849206	55.9812	0.0163176	0.106481	Peripherals		k__Bacteria; p__Proteobacteria; c__Gammaproteobacteria; o__Betaproteobacteriales; f__Methylophilaceae; g__MM2; s__uncultured bacterium
6bfe93c02fe617f72df4590450f099d6	22.4793	3	0	0.000917198	module_11	0.00379661	0	1	22.2521	-0.990656	0	Peripherals		k__Bacteria; p__Proteobacteria; c__Deltaproteobacteria; o__Desulfarculales; f__Desulfarculaceae; g__uncultured; s__unclassified_uncultured
7117a7c653f5020da69487b64c9acc59	23.6243	36	21	0.00313327	module_15	0.0079029	15.707	0.807937	56.0878	-0.200262	0.277778	Peripherals		k__Bacteria; p__Acidobacteria; c__Subgroup 18; o__uncultured bacterium; f__uncultured bacterium; g__uncultured bacterium; s__uncultured bacterium
d2eebb791f101c60e6fd9d2362420811	22.4586	63	102	0.00558131	module_15	0.00791329	254.562	0.611367	46.2207	0.936781	0.30839	Peripherals		k__Bacteria; p__Firmicutes; c__Bacilli; o__Bacillales; f__Bacillaceae; g__Bacillus; s__unclassified_Bacillus
056a5e6f7547950beb3584563b0008e3	22.7245	32	10	0.00564652	module_11	0.00379951	80.2435	0.580645	24.0903	1.68181	0	Peripherals		k__Bacteria; p__Firmicutes; c__Bacilli; o__Bacillales; f__Planococcaceae; g__unclassified_Planococcaceae; s__unclassified_Planococcaceae
bbe9f294d798aff6966c778b82867a98	22.6775	3	0	0.000890704	module_11	0.00379616	0	1	25.1372	-0.990656	0	Peripherals		k__Bacteria; p__Proteobacteria; c__Gammaproteobacteria; o__KI89A clade; f__unclassified_KI89A clade; g__unclassified_KI89A clade; s__unclassified_KI89A clade
9ebc55a5ee092dd4f810dfaa74d4d34a	22.7187	1	0	0.000893567	module_18	0.00783477	0	NA	5.31337	-1.04438	0	Peripherals		k__Bacteria; p__Proteobacteria; c__Deltaproteobacteria; o__NB1-j; f__uncultured bacterium; g__uncultured bacterium; s__uncultured bacterium
cbfa4acbc08c4cabfa8a8e64534dd9c1	22.2374	73	495	0.00663874	module_15	0.00791635	580.208	0.5293	42.9472	1.09922	0.403078	Peripherals		k__Bacteria; p__Planctomycetes; c__Phycisphaerae; o__Phycisphaerales; f__Phycisphaeraceae; g__SM1A02; s__uncultured bacterium
1cdfbf0ac364ec00bece69448518ef5a	22.6443	1	0	0.00100158	module_18	0.00781512	0	NA	6.2855	-1.04438	0	Peripherals		k__Bacteria; p__Actinobacteria; c__Acidimicrobiia; o__Actinomarinales; f__uncultured; g__unclassified_uncultured; s__unclassified_uncultured
6e0450cac6e2d1ebf96f1fd822e3d747	22.4655	29	153	0.0031534	module_6	0.00790577	163.842	0.665025	42.7186	1.23443	0.451843	Peripherals		k__Bacteria; p__Proteobacteria; c__Alphaproteobacteria; o__uncultured; f__uncultured bacterium; g__uncultured bacterium; s__uncultured bacterium
7c81f6b8c1c7dc60d351fcd57299ae1b	22.2891	48	526	0.00486609	module_15	0.00790523	497.015	0.718085	50.6905	0.666057	0.0798611	Peripherals		k__Bacteria; p__Proteobacteria; c__Alphaproteobacteria; o__Elsterales; f__Elsteraceae; g__Elstera; s__unclassified_Elstera
80b05e985511c2911f71ec9366b6718b	22.2087	7	125	0.00244546	module_11	0.00379703	114.955	0.333333	15.7337	-0.62204	0	Peripherals		k__Bacteria; p__Proteobacteria; c__Alphaproteobacteria; o__Rhizobiales; f__Rhizobiaceae; g__Ensifer; s__unclassified_Ensifer
027f5f5088770297544e2e60ba3f601a	22.4862	3	0	0.000906313	module_11	0.00379637	0	1	27.5995	-0.990656	0	Peripherals		k__Bacteria; p__Rokubacteria; c__NC10; o__Rokubacteriales; f__uncultured bacterium; g__uncultured bacterium; s__uncultured bacterium
1c97031bcf2578a7a38becee5114a7bc	22.1192	26	76	0.00459884	module_11	0.00379897	44.597	0.630769	24.5232	1.12889	0	Peripherals		k__Bacteria; p__Proteobacteria; c__Alphaproteobacteria; o__Sphingomonadales; f__Sphingomonadaceae; g__Sphingomonas; s__unclassified_Sphingomonas
de9581dbd8e95b55786bb6982085662a	22.4305	29	185	0.00531534	module_11	0.00379922	156.444	0.504926	23.4559	1.40535	0	Peripherals		k__Bacteria; p__Gemmatimonadetes; c__Gemmatimonadetes; o__Gemmatimonadales; f__Gemmatimonadaceae; g__uncultured; s__metagenome
510fb36bc21db5a2614d3e8e85255e02	22.0654	7	236	0.00278618	module_11	0.00379732	243.752	0.238095	14.2421	-0.62204	0	Peripherals		k__Bacteria; p__Acidobacteria; c__Subgroup 6; o__unclassified_Subgroup 6; f__unclassified_Subgroup 6; g__unclassified_Subgroup 6; s__unclassified_Subgroup 6
d8bfb282ff0cbc350363194f84691fe8	22.2374	1	0	0.000774283	module_11	0.00379377	0	NA	6.85036	-1.17496	0	Peripherals		k__Bacteria; p__Acidobacteria; c__Subgroup 17; o__uncultured bacterium; f__uncultured bacterium; g__uncultured bacterium; s__uncultured bacterium
4fc375df59d8fec5981aa9922885834a	22.2211	12	0	0.00233433	module_11	0.00379765	1.78715	0.863636	26.612	-0.16127	0	Peripherals		k__Bacteria; p__Proteobacteria; c__Deltaproteobacteria; o__Syntrophobacterales; f__Syntrophaceae; g__Desulfobacca; s__uncultured bacterium
d45dc796deab50d9cc0b7539061d0d25	21.9564	41	5	0.00354798	module_15	0.00790774	24.6779	0.85122	52.0884	0.341187	0.0475907	Peripherals		k__Bacteria; p__Proteobacteria; c__Deltaproteobacteria; o__NB1-j; f__uncultured bacterium; g__uncultured bacterium; s__uncultured bacterium
e00cdd1dae04c64976cf824fb616f9e6	22.5561	2	0	0.000795378	module_11	0.00379451	0	1	12.7346	-1.08281	0	Peripherals		k__Bacteria; p__Acidobacteria; c__Subgroup 18; o__unclassified_Subgroup 18; f__unclassified_Subgroup 18; g__unclassified_Subgroup 18; s__unclassified_Subgroup 18
350e203d3eaa1741831f237809758469	22.6685	13	45	0.00247726	module_11	0.0037979	16.6274	0.551282	23.8139	-0.0691155	0	Peripherals		k__Bacteria; p__Rokubacteria; c__NC10; o__Rokubacteriales; f__uncultured bacterium; g__uncultured bacterium; s__uncultured bacterium
6b35dd300e533e72979a3b84e1723fca	22.1753	1	0	0.000736488	module_11	0.00379356	0	NA	5.11495	-1.17496	0	Peripherals		k__Bacteria; p__Acidobacteria; c__Blastocatellia (Subgroup 4); o__11-24; f__unclassified_11-24; g__unclassified_11-24; s__unclassified_11-24
3ae373ffb3f283ac13f6758a65f220e9	22.2292	15	107	0.00321884	module_11	0.00379798	103.971	0.380952	20.9948	0.115193	0	Peripherals		k__Bacteria; p__Nitrospinae; c__P9X2b3D02; o__uncultured prokaryote; f__uncultured prokaryote; g__uncultured prokaryote; s__uncultured prokaryote
e686765892cffd4494780c894551ef88	21.9953	1	0	0.000785824	module_11	0.00379323	0	NA	4.90553	-1.17496	0	Peripherals		k__Bacteria; p__Acidobacteria; c__Subgroup 17; o__unclassified_Subgroup 17; f__unclassified_Subgroup 17; g__unclassified_Subgroup 17; s__unclassified_Subgroup 17
078b1d3f7e3cf1a058f82bce92961b35	22.5754	16	63	0.00315666	module_11	0.00379839	50.2143	0.408333	21.1606	0.207347	0	Peripherals		k__Bacteria; p__Proteobacteria; c__Gammaproteobacteria; o__PLTA13; f__uncultured bacterium; g__uncultured bacterium; s__uncultured bacterium
8aa04a1b46d044adedf02664ad96a090	21.8754	12	974	0.00193819	module_6	0.00789432	852.519	0.69697	41.9742	-0.46291	0.486111	Peripherals		k__Bacteria; p__Chloroflexi; c__Anaerolineae; o__SBR1031; f__uncultured Chlorobi bacterium; g__uncultured Chlorobi bacterium; s__uncultured Chlorobi bacterium
2b754d0895d1bb1d19f5994c3eb2233a	22.1192	5	102	0.00206178	module_11	0.00379678	104.837	0.1	10.6751	-0.806348	0	Peripherals		k__Bacteria; p__Gemmatimonadetes; c__Gemmatimonadetes; o__Gemmatimonadales; f__Gemmatimonadaceae; g__uncultured; s__unclassified_uncultured
161067d416b53fa424e0c4a6d8e2759b	22.3047	20	241	0.00229245	module_15	0.00788273	228.106	0.736842	52.4277	-0.795856	0.095	Peripherals		k__Bacteria; p__Proteobacteria; c__Gammaproteobacteria; o__Pseudomonadales; f__Pseudomonadaceae; g__Pseudomonas; s__unclassified_Pseudomonas
8a439cd7835f57a4d11bea6f5dfe2c73	22.1753	2	0	0.000788301	module_11	0.00379591	1.01477	0	18.2552	-1.08281	0	Peripherals		k__Bacteria; p__Nitrospinae; c__P9X2b3D02; o__unclassified_P9X2b3D02; f__unclassified_P9X2b3D02; g__unclassified_P9X2b3D02; s__unclassified_P9X2b3D02
5aba1fad0df39b285b6bd0edc199d85b	21.8909	8	4	0.00163317	module_11	0.0037974	2.34708	0.642857	28.3955	-0.529886	0	Peripherals		k__Bacteria; p__Firmicutes; c__Bacilli; o__Bacillales; f__Bacillaceae; g__Bacillus; s__unclassified_Bacillus
bd6d43e51f59eb67e1563e804f38e204	21.9905	5	4	0.00132743	module_11	0.00379674	5.19638	0.6	21.6062	-0.806348	0	Peripherals		k__Bacteria; p__Chloroflexi; c__Anaerolineae; o__SJA-15; f__uncultured soil bacterium; g__uncultured soil bacterium; s__uncultured soil bacterium
8b627789aeae3491e0053fa1d6105d9c	22.8597	2	224	0.00202915	module_18	0.00780289	224	0	3.56946	-0.788065	0	Peripherals		k__Bacteria; p__Acidobacteria; c__Subgroup 17; o__uncultured prokaryote; f__uncultured prokaryote; g__uncultured prokaryote; s__uncultured prokaryote
aed2dbfa039d458058f4b43d87e51c88	22.4759	19	82	0.00365147	module_11	0.00379823	72.0103	0.619883	23.7825	0.483809	0	Peripherals		k__Bacteria; p__Bacteroidetes; c__Ignavibacteria; o__SJA-28; f__uncultured bacterium; g__uncultured bacterium; s__uncultured bacterium
4c06c7f17126f8aae0bf51670c08a4f8	22.6534	6	450	0.00423724	module_18	0.00785452	519.088	0.2	4.96238	0.237185	0	Peripherals		k__Bacteria; p__Proteobacteria; c__Gammaproteobacteria; o__Betaproteobacteriales; f__Burkholderiaceae; g__Ralstonia; s__unclassified_Ralstonia
8d14d01bc82a9e0456c78577f5dd7dfa	21.9953	9	21	0.00176512	module_11	0.00379765	2.33721	0.805556	30.891	-0.437732	0	Peripherals		k__Bacteria; p__Proteobacteria; c__Deltaproteobacteria; o__Desulfuromonadales; f__Geobacteraceae; g__Geobacter; s__uncultured bacterium
255a528442a90c9bf23e028eb3e328a2	22.2852	24	144	0.00453142	module_11	0.00379901	131.577	0.561594	25.2277	0.944579	0	Peripherals		k__Bacteria; p__Proteobacteria; c__Gammaproteobacteria; o__Betaproteobacteriales; f__Burkholderiaceae; g__Paucibacter; s__unclassified_Paucibacter
bbe8329a6e40de5103114cfc5a40bc15	21.6382	31	19	0.00266416	module_15	0.00790201	1.92826	0.935484	61.4008	-0.308552	0.174818	Peripherals		k__Bacteria; p__Bacteroidetes; c__Bacteroidia; o__Chitinophagales; f__Saprospiraceae; g__uncultured; s__unclassified_uncultured
9d36e0b4821b7753a2cf24b488a3bde0	21.7729	57	276	0.0053162	module_6	0.00791132	496.689	0.589599	46.2363	1.23443	0.488766	Peripherals		k__Bacteria; p__Acidobacteria; c__Subgroup 25; o__uncultured bacterium; f__uncultured bacterium; g__uncultured bacterium; s__uncultured bacterium
fed7420f0fd01fb62cebc81b138a239c	21.6685	8	0	0.00121838	module_6	0.00788487	10.3917	0.821429	48.5557	-0.771517	0.375	Peripherals		k__Bacteria; p__Acidobacteria; c__Subgroup 6; o__Acidobacteria bacterium WX27; f__Acidobacteria bacterium WX27; g__Acidobacteria bacterium WX27; s__Acidobacteria bacterium WX27
e0ddfd79d6b66f9290abee826b7eac78	21.5232	6	0	0.000863724	module_15	0.00788665	0	1	71.1312	-1.49974	0	Peripherals		k__Bacteria; p__Acidobacteria; c__Subgroup 6; o__unclassified_Subgroup 6; f__unclassified_Subgroup 6; g__unclassified_Subgroup 6; s__unclassified_Subgroup 6
c1b1155716190ced04de89ef30874498	21.8223	51	526	0.00518592	module_6	0.00790989	668.878	0.52	42.5903	1.69734	0.532103	Peripherals		k__Bacteria; p__Proteobacteria; c__Gammaproteobacteria; o__Pseudomonadales; f__Pseudomonadaceae; g__Pseudomonas; s__unclassified_Pseudomonas
1ed2e492e0788efb04ed66d60eddee3e	21	3	0	0.00066257	module_15	0.00786975	0	1	47.1783	-1.66217	0	Peripherals		k__Bacteria; p__Rokubacteria; c__NC10; o__Rokubacteriales; f__uncultured bacterium; g__uncultured bacterium; s__uncultured bacterium
11ed4d0f6cd66971f6df35bf7852d0df	22.1668	19	32	0.00359749	module_11	0.00379831	41.5503	0.479532	20.776	0.483809	0	Peripherals		k__Bacteria; p__Proteobacteria; c__Gammaproteobacteria; o__Betaproteobacteriales; f__Burkholderiaceae; g__Cupriavidus; s__unclassified_Cupriavidus
31fc33818069773be0011e8de4436f21	22.2655	32	78	0.00568017	module_11	0.00379934	122.375	0.514113	23.9489	1.68181	0	Peripherals		k__Bacteria; p__Proteobacteria; c__Alphaproteobacteria; o__uncultured; f__uncultured Rhodospirillales bacterium; g__uncultured Rhodospirillales bacterium; s__uncultured Rhodospirillales bacterium
c4e63ad690fc5d07ccc8924d0ff642ba	21.4481	61	14	0.00537152	module_15	0.0079124	135.041	0.673224	45.9388	1.20751	0.150497	Peripherals		k__Bacteria; p__Latescibacteria; c__uncultured bacterium; o__uncultured bacterium; f__uncultured bacterium; g__uncultured bacterium; s__uncultured bacterium
0e03fdf9cf868b0059b6c9115be59622	22.5977	15	13	0.00285407	module_11	0.00379777	16.0306	0.638095	24.4333	0.115193	0	Peripherals		k__Bacteria; p__Chloroflexi; c__Anaerolineae; o__Anaerolineales; f__Anaerolineaceae; g__uncultured; s__uncultured Chloroflexi bacterium
c2c00ca5ef0bb1fe132bdd6a9e9e5b30	21.427	15	11	0.00151948	module_15	0.00788576	1.83025	0.904762	59.451	-1.01244	0	Peripherals		k__Bacteria; p__Acidobacteria; c__Subgroup 6; o__unclassified_Subgroup 6; f__unclassified_Subgroup 6; g__unclassified_Subgroup 6; s__unclassified_Subgroup 6
1de164edf4d4a62f4391f327d6d72dea	21.2129	60	153	0.00532896	module_15	0.00790917	232.466	0.614689	47.3465	0.666057	0.365	Peripherals		k__Bacteria; p__Proteobacteria; c__Alphaproteobacteria; o__Thalassobaculales; f__uncultured; g__uncultured bacterium; s__uncultured bacterium
14179fc4917cf2dc0f44b900077c8069	22.019	7	5	0.00159823	module_11	0.0037974	2.77505	0.666667	20.5024	-0.62204	0	Peripherals		k__Bacteria; p__Chloroflexi; c__Ktedonobacteria; o__C0119; f__uncultured soil bacterium; g__uncultured soil bacterium; s__uncultured soil bacterium
cddfdae1f571587e8da48ec9eea4e6dc	21.2773	54	508	0.00488724	module_15	0.00790809	282.288	0.672956	50.9043	0.341187	0.400549	Peripherals		k__Bacteria; p__unclassified_Bacteria; c__unclassified_Bacteria; o__unclassified_Bacteria; f__unclassified_Bacteria; g__unclassified_Bacteria; s__unclassified_Bacteria
4406f018c97a8210183365e3dd002bd3	22.8728	5	609	0.00290358	module_18	0.00784111	777.311	0.5	6.95584	-0.0191278	0	Peripherals		k__Bacteria; p__Nitrospirae; c__Thermodesulfovibrionia; o__uncultured; f__uncultured bacterium; g__uncultured bacterium; s__uncultured bacterium
a704c0d6cbd9cab76d6ac081b58e7eee	22.0654	1	0	0.000988989	module_18	0.00779383	0	NA	7.25588	-1.04438	0	Peripherals		k__Bacteria; p__Proteobacteria; c__Gammaproteobacteria; o__Gammaproteobacteria Incertae Sedis; f__Unknown Family; g__Acidibacter; s__unclassified_Acidibacter
733cd5d0037827b303e22f73582ce22f	21.1625	4	14	0.00121347	module_11	0.00379682	6.61808	0.166667	15.2529	-0.898502	0	Peripherals		k__Bacteria; p__Proteobacteria; c__Alphaproteobacteria; o__Rhizobiales; f__Rhizobiaceae; g__Ochrobactrum; s__unclassified_Ochrobactrum
1d89c9afba3f3af4c8709a0697bf0b58	22.3315	6	36	0.00289634	module_8	0.00784975	124.967	0.333333	6.29744	0.564416	0.277778	Peripherals		k__Bacteria; p__Proteobacteria; c__Alphaproteobacteria; o__Caulobacterales; f__Caulobacteraceae; g__Brevundimonas; s__unclassified_Brevundimonas
35fcaaa98b1d7aac8e4db473843428c6	22.1795	5	542	0.003283	module_18	0.00781215	470.532	0.2	6.33228	-0.0191278	0	Peripherals		k__Bacteria; p__Proteobacteria; c__Deltaproteobacteria; o__MBNT15; f__uncultured prokaryote; g__uncultured prokaryote; s__uncultured prokaryote
a153cf664bbd230c7da60100ba47eeae	20.5818	2	442	0.00195323	module_8	0.00779522	221	0	4.06278	-0.577542	0	Peripherals		k__Bacteria; p__Proteobacteria; c__Gammaproteobacteria; o__Enterobacteriales; f__Enterobacteriaceae; g__Pantoea; s__unclassified_Pantoea
7b9ba028c6630760465025f27fa2dc1b	21.293	5	0	0.000846119	module_6	0.00788077	0	1	52.9971	-1.23443	0.48	Peripherals		k__Bacteria; p__Proteobacteria; c__Alphaproteobacteria; o__Caulobacterales; f__Caulobacteraceae; g__Brevundimonas; s__unclassified_Brevundimonas
de6c0d71df00e7a56e666dd8b40bc1c0	21.9063	3	45	0.00195258	module_8	0.00782968	5.02168	0.666667	5.89632	-0.196889	0	Peripherals		k__Bacteria; p__Proteobacteria; c__Alphaproteobacteria; o__Rhizobiales; f__Rhizobiaceae; g__Mesorhizobium; s__unclassified_Mesorhizobium
3b06f34f0c3f3f7b7814d168dc69b5fe	21.7158	1	0	0.00150152	module_18	0.00768756	0	NA	1.96044	-1.04438	0	Peripherals		k__Bacteria; p__Gemmatimonadetes; c__Gemmatimonadetes; o__Gemmatimonadales; f__Gemmatimonadaceae; g__uncultured; s__uncultured Gemmatimonadales bacterium
907eb88894f77d3f3bfdf9b309c6d16a	22.6258	14	188	0.00555023	module_18	0.00780272	231.598	0.494505	9.16288	2.28768	0	Peripherals		k__Bacteria; p__Proteobacteria; c__Alphaproteobacteria; o__Rhizobiales; f__Rhizobiaceae; g__Allorhizobium-Neorhizobium-Pararhizobium-Rhizobium; s__unclassified_Allorhizobium-Neorhizobium-Pararhizobium-Rhizobium
5e30fe425f3f8e5ff4e7ce8c6577e128	21.0284	38	80	0.00330128	module_15	0.00790326	26.447	0.805121	56.9221	-0.0919722	0.265928	Peripherals		k__Bacteria; p__Proteobacteria; c__Alphaproteobacteria; o__Rhizobiales; f__Rhizobiaceae; g__Phyllobacterium; s__uncultured bacterium
5e1bf0f7789d5cfe16f16bf939e21510	21.0836	5	86	0.00185292	module_11	0.00379711	88.5349	0.5	20.0464	-0.806348	0	Peripherals		k__Bacteria; p__Bacteroidetes; c__Bacteroidia; o__Chitinophagales; f__Chitinophagaceae; g__Ferruginibacter; s__unclassified_Ferruginibacter
3e090b75ec444593b42079035c529049	21.4896	19	65	0.00380974	module_11	0.00379864	108.104	0.467836	21.3862	0.483809	0	Peripherals		k__Bacteria; p__Firmicutes; c__Bacilli; o__Bacillales; f__Bacillaceae; g__Bacillus; s__unclassified_Bacillus
e4b6c117f706dcb341dc3723363d2651	21.1453	42	123	0.00365182	module_15	0.00790809	34.3084	0.815331	51.3085	0.341187	0.0907029	Peripherals		k__Bacteria; p__Acidobacteria; c__Subgroup 17; o__unclassified_Subgroup 17; f__unclassified_Subgroup 17; g__unclassified_Subgroup 17; s__unclassified_Subgroup 17
0f3c63db6c60519a4d73b7e6e8f78d95	22.217	14	19	0.00172627	module_6	0.00789468	18.61	0.846154	41.1105	0.154303	0.244898	Peripherals		k__Bacteria; p__Dadabacteria; c__Dadabacteriia; o__Dadabacteriales; f__uncultured candidate division SBR1093 bacterium; g__uncultured candidate division SBR1093 bacterium; s__uncultured candidate division SBR1093 bacterium
556af8850ffa405f41254a1d882e4308	22.6071	44	912	0.00401008	module_15	0.00790935	401.107	0.756871	54.4921	0.0704626	0.340909	Peripherals		k__Bacteria; p__Rokubacteria; c__NC10; o__Rokubacteriales; f__uncultured bacterium; g__uncultured bacterium; s__uncultured bacterium
91a93a95f179004c31475f8679ee30fa	22.0143	1	0	0.000988241	module_18	0.00779383	0	NA	7.26557	-1.04438	0	Peripherals		k__Bacteria; p__Bacteroidetes; c__Bacteroidia; o__Cytophagales; f__Spirosomaceae; g__Dyadobacter; s__unclassified_Dyadobacter
c0bb8aa94d41f7721cff88ef00a9ba00	23.128	2	0	0.00128055	module_8	0.00782283	0	1	8.77942	-0.577542	0	Peripherals		k__Bacteria; p__Firmicutes; c__Bacilli; o__Bacillales; f__Bacillaceae; g__Bacillus; s__Bacillus asahii
233378f938f5d2e9c8960ba40b56e458	20.8385	21	1	0.00192135	module_15	0.00788915	0.811109	0.985714	59.0257	-0.687566	0	Peripherals		k__Bacteria; p__Proteobacteria; c__Gammaproteobacteria; o__Betaproteobacteriales; f__Burkholderiaceae; g__Aquabacterium; s__unclassified_Aquabacterium
bee27dad947dc6ea77dd4258fa28df2d	20.9515	1	0	0.00144281	module_18	0.00778931	0	NA	2.09979	-1.04438	0	Peripherals		k__Bacteria; p__Proteobacteria; c__Alphaproteobacteria; o__Rhizobiales; f__Rhizobiaceae; g__unclassified_Rhizobiaceae; s__unclassified_Rhizobiaceae
97f7b3b16197825a0452b1520f2d85ac	20.543	7	8	0.00097176	module_15	0.00787402	1.43125	0.714286	59.5639	-1.44559	0	Peripherals		k__Bacteria; p__Latescibacteria; c__metagenome; o__metagenome; f__metagenome; g__metagenome; s__metagenome
96f062a321c35283aa056cee8a85606a	21.3837	1	0	0.000948307	module_18	0.00782318	0	NA	7.16162	-1.04438	0	Peripherals		k__Bacteria; p__Proteobacteria; c__Gammaproteobacteria; o__Pseudomonadales; f__Moraxellaceae; g__Acinetobacter; s__unclassified_Acinetobacter
9711b9de0e3b3d1bf6f86a51f7fc4b95	20.7042	4	0	0.000763749	module_6	0.00787953	0.177632	0.666667	41.0417	-1.23443	0.375	Peripherals		k__Bacteria; p__Proteobacteria; c__Alphaproteobacteria; o__Reyranellales; f__Reyranellaceae; g__uncultured; s__unclassified_uncultured
94cff9cf7d5b476c8cf7019e0f43ec05	21.4481	1	0	0.00103535	module_18	0.00781512	0	NA	5.93568	-1.04438	0	Peripherals		k__Bacteria; p__Bacteroidetes; c__Bacteroidia; o__Chitinophagales; f__Chitinophagaceae; g__Taibaiella; s__uncultured bacterium
3e8838f279145a5184f91c48af9b0776	21.5882	2	224	0.0025055	module_18	0.00782845	224	0	1.46798	-0.788065	0	Peripherals		k__Bacteria; p__Proteobacteria; c__Gammaproteobacteria; o__Pseudomonadales; f__Pseudomonadaceae; g__Pseudomonas; s__unclassified_Pseudomonas
a55905093bde6f08b63b92200b1d3007	20.4481	1	0	0.000510571	module_15	0.00786532	0	NA	50.4413	-1.77046	0	Peripherals		k__Bacteria; p__Proteobacteria; c__Gammaproteobacteria; o__Betaproteobacteriales; f__Burkholderiaceae; g__Delftia; s__unclassified_Delftia
d1e2151ff040a04a86808ff8b4e016bf	20.8597	2	0	0.00115703	module_8	0.00783706	0	1	12.0723	-0.577542	0	Peripherals		k__Bacteria; p__Proteobacteria; c__Gammaproteobacteria; o__Pseudomonadales; f__Moraxellaceae; g__Acinetobacter; s__Acinetobacter calcoaceticus
7f33b039cdc77ac1e5187640614b1902	20.6565	4	0	0.00216371	module_8	0.00783759	8.24896	0.666667	7.71393	0.183763	0	Peripherals		k__Bacteria; p__Acidobacteria; c__Subgroup 6; o__unclassified_Subgroup 6; f__unclassified_Subgroup 6; g__unclassified_Subgroup 6; s__unclassified_Subgroup 6
4c7356681470c6d9b00bae4c438e0386	20.3466	43	247	0.00421763	module_6	0.00790487	209.158	0.574751	44.4145	0.92582	0.478096	Peripherals		k__Bacteria; p__Proteobacteria; c__Alphaproteobacteria; o__Rhizobiales; f__Rhizobiaceae; g__Allorhizobium-Neorhizobium-Pararhizobium-Rhizobium; s__unclassified_Allorhizobium-Neorhizobium-Pararhizobium-Rhizobium
f1ed35a3b6642713f23b5cf64e7e0379	20.5818	39	200	0.00342182	module_15	0.00790791	64.4572	0.780027	54.7614	-0.0378273	0.26693	Peripherals		k__Bacteria; p__Proteobacteria; c__Alphaproteobacteria; o__Rhizobiales; f__Rhizobiaceae; g__Allorhizobium-Neorhizobium-Pararhizobium-Rhizobium; s__unclassified_Allorhizobium-Neorhizobium-Pararhizobium-Rhizobium
2aaf53c021028b9b1af67cda964cdb11	21.756	1	0	0.000993749	module_18	0.00777317	0	NA	4.93748	-1.04438	0	Peripherals		k__Bacteria; p__Proteobacteria; c__Alphaproteobacteria; o__Sphingomonadales; f__Sphingomonadaceae; g__Sphingomonas; s__unclassified_Sphingomonas
e186cb340d1681246195c2a4473e627b	20.3315	36	45	0.00306361	module_15	0.00790326	13.428	0.888889	60.7601	-0.146117	0.239198	Peripherals		k__Bacteria; p__Proteobacteria; c__Gammaproteobacteria; o__Betaproteobacteriales; f__Nitrosomonadaceae; g__MND1; s__unclassified_MND1
5a69486d3af818119e73655cfeca855f	22.4481	35	27	0.00301311	module_15	0.00790666	8.74444	0.929412	58.8377	-0.0378273	0.107755	Peripherals		k__Bacteria; p__Proteobacteria; c__Deltaproteobacteria; o__Oligoflexales; f__0319-6G20; g__unclassified_0319-6G20; s__unclassified_0319-6G20
3ceaeca27e9c5dc256ae851c90ad6edd	20.6805	2	446	0.00180287	module_18	0.00776384	446	0	6.17609	-0.788065	0	Peripherals		k__Bacteria; p__Acidobacteria; c__Subgroup 6; o__unclassified_Subgroup 6; f__unclassified_Subgroup 6; g__unclassified_Subgroup 6; s__unclassified_Subgroup 6
0b7b549c47ed5482d31bd6550be1dba7	19.9711	11	32	0.00125918	module_15	0.00788718	2.06592	0.781818	55.2049	-1.28316	0.165289	Peripherals		k__Bacteria; p__Firmicutes; c__Bacilli; o__Bacillales; f__Bacillaceae; g__Bacillus; s__unclassified_Bacillus
7cc52451cf43b78daeb0994c296595aa	19.4341	3	0	0.000647721	module_6	0.00788362	0	1	75.2716	-1.54303	0.444444	Peripherals		k__Bacteria; p__Acidobacteria; c__Acidobacteriia; o__Solibacterales; f__Solibacteraceae (Subgroup 3); g__Bryobacter; s__unclassified_Bryobacter
3bc5f9d945bb9c32d679efbc1a9fb420	19.7158	5	42	0.000844953	module_15	0.00788273	2.46698	0.6	52.1733	-1.55388	0	Peripherals		k__Bacteria; p__Acidobacteria; c__Subgroup 6; o__unclassified_Subgroup 6; f__unclassified_Subgroup 6; g__unclassified_Subgroup 6; s__unclassified_Subgroup 6
c0c3c7513e5c8fde6e688aa4ddeb41f0	20.2374	10	130	0.00146059	module_6	0.00788968	31.7981	0.644444	42.1501	-0.46291	0.32	Peripherals		k__Bacteria; p__Proteobacteria; c__Gammaproteobacteria; o__Betaproteobacteriales; f__Nitrosomonadaceae; g__MND1; s__unclassified_MND1
d8c487b96d92d401699976808a0ca163	21.9114	21	0	0.0019295	module_15	0.00789146	0.955543	0.928571	60.5284	-0.795856	0.172336	Peripherals		k__Bacteria; p__Acidobacteria; c__Subgroup 6; o__unclassified_Subgroup 6; f__unclassified_Subgroup 6; g__unclassified_Subgroup 6; s__unclassified_Subgroup 6
de3e4dd328bcc01ed55c25d89152089d	20.2046	13	15	0.00136819	module_15	0.00788505	2.06642	0.871795	62.9305	-1.17487	0.142012	Peripherals		k__Bacteria; p__Proteobacteria; c__Gammaproteobacteria; o__Pseudomonadales; f__Pseudomonadaceae; g__Pseudomonas; s__unclassified_Pseudomonas
f04533e1e80e9e950e586942a93e088b	21.2852	2	0	0.00108414	module_18	0.00779331	0	1	15.2819	-0.788065	0	Peripherals		k__Bacteria; p__Firmicutes; c__Bacilli; o__Bacillales; f__Bacillaceae; g__Bacillus; s__unclassified_Bacillus
e44ad71208cf5fcd2cfc61249fc47640	22.2414	64	490	0.00559092	module_15	0.00791329	229.718	0.608631	46.2644	0.882636	0.348145	Peripherals		k__Bacteria; p__Acidobacteria; c__Subgroup 6; o__unclassified_Subgroup 6; f__unclassified_Subgroup 6; g__unclassified_Subgroup 6; s__unclassified_Subgroup 6
472e46ae8efdd6b0a0d3fe56db6469ad	18.8491	57	195	0.0051442	module_6	0.00790756	155.872	0.58396	46.2067	1.08012	0.455525	Peripherals		k__Bacteria; p__Proteobacteria; c__Gammaproteobacteria; o__Betaproteobacteriales; f__Burkholderiaceae; g__Paucibacter; s__unclassified_Paucibacter
af1be2c421a37a21ba60b67c484c1c81	19.7389	2	0	0.00125065	module_8	0.00782318	0	1	9.55495	-0.577542	0	Peripherals		k__Bacteria; p__Firmicutes; c__Bacilli; o__Bacillales; f__Bacillaceae; g__Bacillus; s__unclassified_Bacillus
22fc0f584e301504163efb6ca269fb77	21.3616	1	0	0.00052261	module_15	0.00784305	0	NA	20.7212	-1.77046	0	Peripherals		k__Bacteria; p__Proteobacteria; c__Gammaproteobacteria; o__Betaproteobacteriales; f__Nitrosomonadaceae; g__MND1; s__unclassified_MND1
